# Supplementary material for: 1,4-Bis[2-(prop-1-en­yl)phen­oxy]butane
Source: Acta Crystallogr Sect E Struct Rep Online. 2011 May 20;67(Pt 6):o1478. doi: 10.1107/S1600536811018538 (PMC3120590; doi:10.1107/S1600536811018538)
Supplement: Supplementary file 1 [file e-67-o1478-sup1.cif]

##############################################################################
#                                                                            #
# This CIF contains the data in a paper accepted for publication in          #
# Acta Crystallographica Section E. It conforms to the requirements of       #
# Notes for Authors for Acta Crystallographica Section E, and has been       #
# peer reviewed under the auspices of the IUCr Commission on Journals.       #
#                                                                            #
# Full details of the Crystallographic Information File format               #
# are given in the paper "The Crystallographic Information File (CIF):       #
# a New Standard Archive File for Crystallography" by S. R. Hall, F. H.      #
# Allen and I. D. Brown [Acta Cryst. (1991), A47, 655-685].                  #
#                                                                            #
# The current version of the core CIF dictionary is obtainable from          #
# ftp://ftp.iucr.org/pub/cif_core.dic.                                       #
#                                                                            #
# Software is freely available for graphical display of the structure(s)     #
# in this CIF. For information consult the CIF software page                 #
# http://www.iucr.org/resources/cif/software.                                #
#                                                                            #
# This file may be used for bona fide research purposes within the           #
# scientific community so long as proper attribution is given to the journal # 
# article from which it was obtained.                                        #
#                                                                            #
##############################################################################
data_global
_audit_creation_method     'from SHELXL97 CIF and IUCr SHELXL97-template'
_journal_date_recd_electronic     2011-05-03
_journal_date_accepted     2011-05-16
_journal_name_full     'Acta Crystallographica, Section E'
_journal_year     2011
_journal_volume     67
_journal_issue      6
_journal_page_first     o1478
_journal_page_last     o1478
_journal_paper_category     QO
_journal_coeditor_code     KP2326
_publ_contact_author_name     'Gunay M. Mehdiyeva'
_publ_contact_author_address
;
Baku State University, Z. Khalilov St. 23, Baku, AZ-1148, Azerbaijan
;
_publ_contact_author_email     mehdiyeva_gm@mail.ru
_publ_contact_author_fax     '+7(499)1355085'
_publ_contact_author_phone     '+994558230581'
_publ_section_title
;
1,4-Bis[2-(prop-1-enyl)phenoxy]butane
;
loop_
    _publ_author_name
    _publ_author_footnote
    _publ_author_address
    'Bayramov, Musa R.' ?
;
Baku State University, Z. Khalilov St 23, Baku AZ-1148, Azerbaijan
;
    'Maharramov, Abel M.' .
;
Baku State University, Z. Khalilov St 23, Baku AZ-1148, Azerbaijan
;
    'Mehdiyeva, Gunay M.' .
;
Baku State University, Z. Khalilov St 23, Baku AZ-1148, Azerbaijan
;
    'Hoseinzadeh, Shahnaz B.' .
;
Baku State University, Z. Khalilov St 23, Baku AZ-1148, Azerbaijan
;
    'Askerov, Rizvan K.' .
;
Baku State University, Z. Khalilov St 23, Baku AZ-1148, Azerbaijan
;
data_I
_audit_creation_method     SHELXL-97
_chemical_name_systematic
;
1,4-Bis[2-(prop-1-enyl)phenoxy]butane
;
_chemical_name_common     ?
_chemical_formula_moiety     'C22 H26 O2'
_chemical_formula_sum     'C22 H26 O2'
_chemical_formula_iupac     'C22 H26 O2'
_chemical_formula_weight     322.43
_chemical_melting_point     ?
_symmetry_cell_setting     orthorhombic
_symmetry_space_group_name_H-M     'P b c a'
_symmetry_space_group_name_Hall     '-P 2ac 2ab '
loop_
    _symmetry_equiv_pos_as_xyz
    'x, y, z'
    '-x+1/2, -y, z+1/2'
    '-x, y+1/2, -z+1/2'
    'x+1/2, -y+1/2, -z'
    '-x, -y, -z'
    'x-1/2, y, -z-1/2'
    'x, -y-1/2, z-1/2'
    '-x-1/2, y-1/2, z'
_cell_length_a     5.4501(10)
_cell_length_b     15.825(3)
_cell_length_c     21.889(4)
_cell_angle_alpha     90.00
_cell_angle_beta     90.00
_cell_angle_gamma     90.00
_cell_volume     1887.9(6)
_cell_formula_units_Z     4
_cell_measurement_reflns_used     4034
_cell_measurement_theta_min     2.57
_cell_measurement_theta_max     23.09
_cell_measurement_temperature     296(2)
_exptl_crystal_description     prism
_exptl_crystal_colour     colourless
_exptl_crystal_size_max     0.30
_exptl_crystal_size_mid     0.20
_exptl_crystal_size_min     0.20
_exptl_crystal_density_diffrn     1.134
_exptl_crystal_density_meas     ?
_exptl_crystal_density_method     'not measured'
_exptl_crystal_F_000     696
_exptl_absorpt_coefficient_mu     0.071
_exptl_absorpt_correction_type     multi-scan
_exptl_absorpt_process_details     '(SADABS; Bruker, 2001)'
_exptl_absorpt_correction_T_min     0.9791
_exptl_absorpt_correction_T_max     0.9860
_exptl_special_details
;
;
_diffrn_ambient_temperature     296(2)
_diffrn_radiation_type     MoK\a
_diffrn_radiation_wavelength     0.71073
_diffrn_radiation_source     'fine-focus sealed tube'
_diffrn_radiation_monochromator     graphite
_diffrn_measurement_device_type     'Bruker SMART APEXII CCD'
_diffrn_measurement_method     '\f and \w'
_diffrn_detector_area_resol_mean     ?
_diffrn_reflns_number     20262
_diffrn_reflns_av_R_equivalents     0.0399
_diffrn_reflns_av_sigmaI/netI     0.0231
_diffrn_reflns_theta_min     1.86
_diffrn_reflns_theta_max     28.59
_diffrn_reflns_theta_full     28.59
_diffrn_measured_fraction_theta_max     0.993
_diffrn_measured_fraction_theta_full     0.993
_diffrn_reflns_limit_h_min     -7
_diffrn_reflns_limit_h_max     7
_diffrn_reflns_limit_k_min     -21
_diffrn_reflns_limit_k_max     21
_diffrn_reflns_limit_l_min     -29
_diffrn_reflns_limit_l_max     29
_refine_special_details
;
Refinement of <i>F</i>^2^ against ALL reflections. The weighted <i>R</i>-factor
<i>wR</i> and goodness of fit <i>S</i> are based on <i>F</i>^2^, conventional
<i>R</i>-factors <i>R</i> are based on <i>F</i>, with <i>F</i> set to zero for
negative <i>F</i>^2^. The threshold expression of <i>F</i>^2^ >
\s(<i>F</i>^2^) is used only for calculating <i>R</i>-factors(gt) <i>etc</i>.
and is not relevant to the choice of reflections for refinement.
<i>R</i>-factors based on <i>F</i>^2^ are statistically about twice as large
as those based on <i>F</i>, and <i>R</i>- factors based on ALL data will be
even larger.
;
_reflns_number_total     2404
_reflns_number_gt     1427
_reflns_threshold_expression     I>2\s(I)
_refine_ls_structure_factor_coef     Fsqd
_refine_ls_matrix_type     full
_refine_ls_R_factor_all     0.0774
_refine_ls_R_factor_gt     0.0424
_refine_ls_wR_factor_gt     0.1207
_refine_ls_wR_factor_ref     0.1506
_refine_ls_goodness_of_fit_ref     1.007
_refine_ls_restrained_S_all     1.007
_refine_ls_number_reflns     2404
_refine_ls_number_parameters     110
_refine_ls_number_restraints     0
_refine_ls_hydrogen_treatment     constr
_refine_ls_weighting_scheme     calc
_refine_ls_weighting_details
         'calc w=1/[\s^2^(Fo^2^)+(0.0710P)^2^+0.2000P] where P=(Fo^2^+2Fc^2^)/3'
_atom_sites_solution_hydrogens     geom
_atom_sites_solution_primary     direct
_atom_sites_solution_secondary     difmap
_refine_ls_shift/su_max     0.000
_refine_ls_shift/su_mean     0.000
_refine_diff_density_max     0.154
_refine_diff_density_min     -0.113
_refine_ls_extinction_method     none
_refine_ls_extinction_coef     ?
loop_
    _atom_type_symbol
    _atom_type_description
    _atom_type_scat_dispersion_real
    _atom_type_scat_dispersion_imag
    _atom_type_scat_source
    'C' 'C' 0.0033 0.0016
                         'International Tables Vol C Tables 4.2.6.8 and 6.1.1.4'
    'H' 'H' 0.0000 0.0000
                         'International Tables Vol C Tables 4.2.6.8 and 6.1.1.4'
    'O' 'O' 0.0106 0.0060
                         'International Tables Vol C Tables 4.2.6.8 and 6.1.1.4'
_computing_data_collection     'APEX2 (Bruker, 2005)'
_computing_cell_refinement     'SAINT-Plus (Bruker, 2001)'
_computing_data_reduction     'SAINT-Plus (Bruker, 2001)'
_computing_structure_solution     'SHELXTL (Sheldrick, 2008)'
_computing_structure_refinement     'SHELXTL (Sheldrick, 2008)'
_computing_molecular_graphics     'SHELXTL (Sheldrick, 2008)'
_computing_publication_material     'SHELXTL (Sheldrick, 2008)'
loop_
    _atom_site_type_symbol
    _atom_site_label
    _atom_site_fract_x
    _atom_site_fract_y
    _atom_site_fract_z
    _atom_site_U_iso_or_equiv
    _atom_site_adp_type
    _atom_site_calc_flag
    _atom_site_refinement_flags
    _atom_site_occupancy
    _atom_site_symmetry_multiplicity
    _atom_site_disorder_assembly
    _atom_site_disorder_group
    O O1 0.1929(2) 0.12834(6) 0.05285(5) 0.0764(3) Uani d . 1 1 . .
    C C1 0.1981(3) 0.19881(9) 0.08887(6) 0.0641(4) Uani d . 1 1 . .
    C C2 0.3717(2) 0.19780(9) 0.13598(6) 0.0614(4) Uani d . 1 1 . .
    C C3 0.3831(3) 0.26839(11) 0.17357(8) 0.0805(5) Uani d . 1 1 . .
    H H3A 0.4969 0.2696 0.2052 0.097 Uiso calc R 1 1 . .
    C C4 0.2297(4) 0.33659(12) 0.16510(10) 0.0964(6) Uani d . 1 1 . .
    H H4A 0.2408 0.3832 0.1909 0.116 Uiso calc R 1 1 . .
    C C5 0.0609(4) 0.33587(12) 0.11879(11) 0.0958(6) Uani d . 1 1 . .
    H H5A -0.0436 0.3817 0.1134 0.115 Uiso calc R 1 1 . .
    C C6 0.0455(3) 0.26750(11) 0.08014(8) 0.0826(5) Uani d . 1 1 . .
    H H6A -0.0673 0.2675 0.0483 0.099 Uiso calc R 1 1 . .
    C C7 0.5292(3) 0.12253(10) 0.14476(7) 0.0655(4) Uani d . 1 1 . .
    H H7A 0.4863 0.0747 0.1225 0.079 Uiso calc R 1 1 . .
    C C8 0.7203(3) 0.11548(10) 0.17993(7) 0.0729(4) Uani d . 1 1 . .
    H H8A 0.7671 0.1632 0.2018 0.088 Uiso calc R 1 1 . .
    C C9 0.8691(3) 0.03876(12) 0.18816(7) 0.0789(5) Uani d . 1 1 . .
    H H9A 0.8709 0.0234 0.2306 0.118 Uiso calc R 1 1 . .
    H H9B 1.0338 0.0494 0.1746 0.118 Uiso calc R 1 1 . .
    H H9C 0.7998 -0.0065 0.1646 0.118 Uiso calc R 1 1 . .
    C C10 0.0059(3) 0.12144(11) 0.00726(8) 0.0791(5) Uani d . 1 1 . .
    H H10A 0.0261 0.1653 -0.0233 0.095 Uiso calc R 1 1 . .
    H H10B -0.1549 0.1277 0.0257 0.095 Uiso calc R 1 1 . .
    C C11 0.0297(4) 0.03563(11) -0.02174(7) 0.0827(5) Uani d . 1 1 . .
    H H11A 0.1962 0.0286 -0.0366 0.099 Uiso calc R 1 1 . .
    H H11B -0.0797 0.0325 -0.0566 0.099 Uiso calc R 1 1 . .
loop_
    _atom_site_aniso_label
    _atom_site_aniso_U_11
    _atom_site_aniso_U_22
    _atom_site_aniso_U_33
    _atom_site_aniso_U_12
    _atom_site_aniso_U_13
    _atom_site_aniso_U_23
    O1 0.0798(7) 0.0745(7) 0.0750(7) 0.0052(5) -0.0182(5) -0.0066(5)
    C1 0.0641(8) 0.0616(8) 0.0665(8) -0.0057(6) 0.0061(7) 0.0056(6)
    C2 0.0609(8) 0.0622(8) 0.0611(8) -0.0133(6) 0.0091(6) 0.0018(6)
    C3 0.0864(11) 0.0742(10) 0.0807(10) -0.0152(8) 0.0078(9) -0.0079(8)
    C4 0.1190(15) 0.0636(10) 0.1066(14) -0.0128(10) 0.0252(13) -0.0162(10)
    C5 0.1026(13) 0.0663(11) 0.1185(16) 0.0098(9) 0.0153(13) 0.0074(10)
    C6 0.0802(10) 0.0741(11) 0.0936(12) 0.0050(8) 0.0000(9) 0.0135(9)
    C7 0.0640(8) 0.0719(9) 0.0605(8) -0.0116(7) -0.0001(6) -0.0039(7)
    C8 0.0725(9) 0.0806(10) 0.0657(9) -0.0124(8) -0.0047(7) -0.0068(7)
    C9 0.0681(9) 0.0978(12) 0.0708(9) 0.0015(8) -0.0044(7) 0.0010(8)
    C10 0.0803(10) 0.0902(11) 0.0666(9) -0.0064(8) -0.0164(8) 0.0109(8)
    C11 0.0945(12) 0.0979(12) 0.0558(8) -0.0157(10) -0.0108(8) 0.0026(7)
_geom_special_details
;
All e.s.d.'s (except the e.s.d. in the dihedral angle between two l.s. planes)
are estimated using the full covariance matrix. The cell e.s.d.'s are taken
into account individually in the estimation of e.s.d.'s in distances, angles
and torsion angles; correlations between e.s.d.'s in cell parameters are only
used when they are defined by crystal symmetry. An approximate (isotropic)
treatment of cell e.s.d.'s is used for estimating e.s.d.'s involving l.s.
planes.
;
loop_
    _geom_bond_atom_site_label_1
    _geom_bond_atom_site_label_2
    _geom_bond_site_symmetry_2
    _geom_bond_distance
    _geom_bond_publ_flag
    O1 C1 . 1.3659(17) ?
    O1 C10 . 1.4305(19) ?
    C1 C6 . 1.382(2) ?
    C1 C2 . 1.399(2) ?
    C2 C3 . 1.389(2) ?
    C2 C7 . 1.481(2) ?
    C3 C4 . 1.378(3) ?
    C3 H3A . 0.9300 ?
    C4 C5 . 1.369(3) ?
    C4 H4A . 0.9300 ?
    C5 C6 . 1.376(3) ?
    C5 H5A . 0.9300 ?
    C6 H6A . 0.9300 ?
    C7 C8 . 1.300(2) ?
    C7 H7A . 0.9300 ?
    C8 C9 . 1.471(2) ?
    C8 H8A . 0.9300 ?
    C9 H9A . 0.9600 ?
    C9 H9B . 0.9600 ?
    C9 H9C . 0.9600 ?
    C10 C11 . 1.505(2) ?
    C10 H10A . 0.9700 ?
    C10 H10B . 0.9700 ?
    C11 C11 5 1.511(3) ?
    C11 H11A . 0.9700 ?
    C11 H11B . 0.9700 ?
loop_
    _geom_angle_atom_site_label_1
    _geom_angle_atom_site_label_2
    _geom_angle_atom_site_label_3
    _geom_angle_site_symmetry_1
    _geom_angle_site_symmetry_3
    _geom_angle
    _geom_angle_publ_flag
    C1 O1 C10 . . 118.67(12) ?
    O1 C1 C6 . . 123.36(14) ?
    O1 C1 C2 . . 115.47(12) ?
    C6 C1 C2 . . 121.17(15) ?
    C3 C2 C1 . . 117.23(14) ?
    C3 C2 C7 . . 122.96(14) ?
    C1 C2 C7 . . 119.78(12) ?
    C4 C3 C2 . . 121.55(18) ?
    C4 C3 H3A . . 119.2 ?
    C2 C3 H3A . . 119.2 ?
    C5 C4 C3 . . 120.05(17) ?
    C5 C4 H4A . . 120.0 ?
    C3 C4 H4A . . 120.0 ?
    C4 C5 C6 . . 120.20(18) ?
    C4 C5 H5A . . 119.9 ?
    C6 C5 H5A . . 119.9 ?
    C5 C6 C1 . . 119.78(18) ?
    C5 C6 H6A . . 120.1 ?
    C1 C6 H6A . . 120.1 ?
    C8 C7 C2 . . 127.62(14) ?
    C8 C7 H7A . . 116.2 ?
    C2 C7 H7A . . 116.2 ?
    C7 C8 C9 . . 125.81(15) ?
    C7 C8 H8A . . 117.1 ?
    C9 C8 H8A . . 117.1 ?
    C8 C9 H9A . . 109.5 ?
    C8 C9 H9B . . 109.5 ?
    H9A C9 H9B . . 109.5 ?
    C8 C9 H9C . . 109.5 ?
    H9A C9 H9C . . 109.5 ?
    H9B C9 H9C . . 109.5 ?
    O1 C10 C11 . . 107.57(13) ?
    O1 C10 H10A . . 110.2 ?
    C11 C10 H10A . . 110.2 ?
    O1 C10 H10B . . 110.2 ?
    C11 C10 H10B . . 110.2 ?
    H10A C10 H10B . . 108.5 ?
    C10 C11 C11 . 5 112.91(17) ?
    C10 C11 H11A . . 109.0 ?
    C11 C11 H11A 5 . 109.0 ?
    C10 C11 H11B . . 109.0 ?
    C11 C11 H11B 5 . 109.0 ?
    H11A C11 H11B . . 107.8 ?
loop_
    _geom_torsion_atom_site_label_1
    _geom_torsion_atom_site_label_2
    _geom_torsion_atom_site_label_3
    _geom_torsion_atom_site_label_4
    _geom_torsion_site_symmetry_1
    _geom_torsion_site_symmetry_2
    _geom_torsion_site_symmetry_3
    _geom_torsion_site_symmetry_4
    _geom_torsion
    _geom_torsion_publ_flag
    C10 O1 C1 C6 . . . . -5.9(2) ?
    C10 O1 C1 C2 . . . . 174.45(13) ?
    O1 C1 C2 C3 . . . . 179.89(13) ?
    C6 C1 C2 C3 . . . . 0.3(2) ?
    O1 C1 C2 C7 . . . . -1.52(18) ?
    C6 C1 C2 C7 . . . . 178.86(14) ?
    C1 C2 C3 C4 . . . . 0.2(2) ?
    C7 C2 C3 C4 . . . . -178.36(15) ?
    C2 C3 C4 C5 . . . . 0.0(3) ?
    C3 C4 C5 C6 . . . . -0.7(3) ?
    C4 C5 C6 C1 . . . . 1.1(3) ?
    O1 C1 C6 C5 . . . . 179.48(15) ?
    C2 C1 C6 C5 . . . . -0.9(2) ?
    C3 C2 C7 C8 . . . . -12.1(2) ?
    C1 C2 C7 C8 . . . . 169.40(15) ?
    C2 C7 C8 C9 . . . . 178.78(15) ?
    C1 O1 C10 C11 . . . . -175.35(13) ?
    O1 C10 C11 C11 . . . 5 66.7(2) ?
