# Supplementary material for: 1,4-Bis[2-(prop-1-en­yl)phen­oxy]butane
Source: Acta Crystallogr Sect E Struct Rep Online. 2011 May 20;67(Pt 6):o1478. doi: 10.1107/S1600536811018538 (PMC3120590; doi:10.1107/S1600536811018538)
Supplement: Supplementary file 2 [file e-67-o1478-Isup2.hkl]

# 
# h,k,l, Fc-squared, Fo-squared, sigma(Fo-squared) and status flag 
# 
data_I
_shelx_title ' A in Pbca' 
_shelx_refln_list_code          4 
_shelx_F_calc_maximum      124.76 
_exptl_crystal_F_000       696.00 
_reflns_d_resolution_high  0.7425 
 
loop_ 
 _symmetry_equiv_pos_as_xyz 
 'x, y, z' 
 '-x+1/2, -y, z+1/2' 
 '-x, y+1/2, -z+1/2' 
 'x+1/2, -y+1/2, -z' 
 '-x, -y, -z' 
 'x-1/2, y, -z-1/2' 
 'x, -y-1/2, z-1/2' 
 '-x-1/2, y-1/2, z' 
 
_cell_length_a     5.4501 
_cell_length_b    15.8254 
_cell_length_c    21.8890 
_cell_angle_alpha  90.000 
_cell_angle_beta   90.000 
_cell_angle_gamma  90.000 
 
_shelx_F_squared_multiplier     1.000 
 
loop_ 
 _refln_index_h 
 _refln_index_k 
 _refln_index_l 
 _refln_F_squared_calc 
 _refln_F_squared_meas 
 _refln_F_squared_sigma 
 _refln_observed_status 
   2   0   0      428.25      401.59      9.03 o 
   4   0   0      192.53      170.13      4.74 o 
   6   0   0       16.87       22.79      4.17 o 
   2   1   0      335.66      358.84      5.75 o 
   4   1   0       29.98       24.14      1.14 o 
   6   1   0      236.44      249.10      6.12 o 
   0   2   0     9067.25     9320.72    205.70 o 
   2   2   0       82.30       82.82      1.68 o 
   4   2   0       10.99       13.33      0.97 o 
   6   2   0        0.52        0.68      1.56 o 
   2   3   0     1021.71     1095.34     16.83 o 
   4   3   0       15.26       13.83      1.02 o 
   6   3   0        1.70        1.43      2.12 o 
   0   4   0     4142.33     4150.88     88.29 o 
   2   4   0      858.79      877.21     13.60 o 
   4   4   0      670.22      622.33     10.18 o 
   6   4   0        3.55        1.52      1.25 o 
   2   5   0     2746.77     2897.89     43.77 o 
   4   5   0      107.00       93.65      2.13 o 
   6   5   0        0.00       -0.70      1.55 o 
   0   6   0     1067.17     1153.07     24.94 o 
   2   6   0      554.13      602.59      9.51 o 
   4   6   0        0.83        1.13      0.85 o 
   6   6   0        0.01       -2.28      2.28 o 
   2   7   0      260.34      261.69      4.94 o 
   4   7   0        9.39       11.58      0.93 o 
   6   7   0        0.25       -1.35      1.35 o 
   0   8   0     2122.18     2179.60     46.80 o 
   2   8   0      103.73      116.35      2.68 o 
   4   8   0      150.24      153.73      3.14 o 
   6   8   0        2.20       -0.87      1.47 o 
   2   9   0      106.07       96.02      2.38 o 
   4   9   0        6.34        5.77      1.06 o 
   6   9   0        2.25        4.89      1.62 o 
   0  10   0       88.68       87.74      2.71 o 
   2  10   0      207.80      218.80      4.45 o 
   4  10   0        2.31        2.07      1.46 o 
   6  10   0        0.33       -0.14      1.64 o 
   2  11   0        0.02       -0.76      0.76 o 
   4  11   0       14.48       15.08      1.59 o 
   6  11   0       24.55       31.93      2.58 o 
   0  12   0     1025.72      999.36     22.28 o 
   2  12   0        4.70        1.53      1.24 o 
   4  12   0        0.39        2.37      1.32 o 
   6  12   0       15.68       15.39      2.73 o 
   2  13   0        0.49       -0.50      0.94 o 
   4  13   0       15.82       16.92      1.90 o 
   0  14   0      119.30      107.96      6.13 o 
   2  14   0       20.82       24.96      1.56 o 
   4  14   0        5.85        5.69      1.58 o 
   2  15   0        0.27       -1.01      1.01 o 
   4  15   0        3.26        2.08      1.58 o 
   0  16   0       18.02        8.71      2.58 o 
   2  16   0        0.03       -1.06      1.06 o 
   4  16   0        4.39        5.17      1.73 o 
   2  17   0        0.21        1.12      1.24 o 
   4  17   0       12.61       13.36      2.10 o 
   0  18   0        4.75        1.45      2.20 o 
   2  18   0        1.22        1.63      1.70 o 
   2  19   0        8.51        8.64      2.07 o 
   0  20   0        5.05       13.14      3.20 o 
   2  20   0        5.06        7.51      2.73 o 
   1   1   1     3227.77     3106.86     33.06 o 
   2   1   1      426.45      408.77      4.58 o 
   3   1   1       44.76       45.52      0.85 o 
   4   1   1       12.33       12.64      0.67 o 
   5   1   1       41.46       43.46      1.20 o 
   6   1   1       30.81       44.43      1.66 o 
   7   1   1        0.33       -0.89      1.30 o 
   0   2   1     5269.10     5080.87     91.75 o 
   1   2   1      424.01      449.98      4.56 o 
   2   2   1      168.49      128.11      1.64 o 
   3   2   1      112.41      127.82      1.72 o 
   4   2   1        2.78        1.65      0.53 o 
   5   2   1       36.02       38.80      1.16 o 
   6   2   1        4.60        4.81      1.02 o 
   7   2   1        0.29        0.22      1.22 o 
   1   3   1     2541.20     2652.20     27.27 o 
   2   3   1      215.60      229.87      2.75 o 
   3   3   1      298.28      307.41      3.57 o 
   4   3   1       86.03       87.04      1.51 o 
   5   3   1       62.28       64.06      1.51 o 
   6   3   1        5.73        8.19      1.08 o 
   7   3   1        1.14       -0.43      1.19 o 
   0   4   1     3242.80     3138.04     44.05 o 
   1   4   1      339.31      348.88      4.51 o 
   2   4   1       96.71      110.15      1.50 o 
   3   4   1       72.45       74.52      1.27 o 
   4   4   1        1.89        2.59      0.65 o 
   5   4   1       49.39       48.72      1.36 o 
   6   4   1        2.44        2.51      0.92 o 
   7   4   1        0.50       -1.41      1.41 o 
   1   5   1      197.11      180.73      2.51 o 
   2   5   1      722.29      792.46      8.39 o 
   3   5   1        2.44        2.57      0.43 o 
   4   5   1        8.84        9.06      0.77 o 
   5   5   1        4.70        6.19      0.82 o 
   6   5   1        0.55       -0.83      0.85 o 
   7   5   1        2.64        0.32      1.35 o 
   0   6   1      271.04      228.02      3.79 o 
   1   6   1       19.73       19.28      0.60 o 
   2   6   1       73.91       79.54      1.20 o 
   3   6   1        0.24       -0.35      0.42 o 
   4   6   1      209.73      208.04      2.68 o 
   5   6   1        4.61        4.26      0.77 o 
   6   6   1        0.15       -0.93      0.93 o 
   7   6   1        0.22        0.51      1.55 o 
   1   7   1      172.78      203.69      2.77 o 
   2   7   1        0.06       -0.28      0.28 o 
   3   7   1        0.11       -0.37      0.37 o 
   4   7   1        0.80       -0.50      0.50 o 
   5   7   1        0.00        0.19      0.82 o 
   6   7   1        0.06       -1.07      1.07 o 
   0   8   1       85.73       94.19      1.92 o 
   1   8   1       80.25       91.87      1.54 o 
   2   8   1      125.03      153.83      2.30 o 
   3   8   1        7.40        8.02      0.50 o 
   4   8   1       59.06       56.34      1.16 o 
   5   8   1       15.36       15.84      1.17 o 
   6   8   1        0.55       -0.43      1.06 o 
   1   9   1        5.85        5.27      0.51 o 
   2   9   1      456.07      444.59      5.70 o 
   3   9   1       55.57       53.27      1.29 o 
   4   9   1        1.16        0.14      0.74 o 
   5   9   1        0.83       -0.89      0.89 o 
   6   9   1        2.01        0.17      1.13 o 
   0  10   1      427.13      392.51      6.50 o 
   1  10   1       81.93       89.69      1.61 o 
   2  10   1       63.59       59.59      1.52 o 
   3  10   1       44.38       35.03      1.11 o 
   4  10   1       33.03       34.29      1.29 o 
   5  10   1        0.42       -0.73      0.97 o 
   6  10   1        1.39        0.29      1.19 o 
   1  11   1      100.93      101.99      1.82 o 
   2  11   1       27.88       28.88      0.99 o 
   3  11   1       22.05       18.89      0.95 o 
   4  11   1        0.03       -0.85      0.85 o 
   5  11   1        0.17       -0.53      1.01 o 
   6  11   1        0.05        3.04      1.31 o 
   0  12   1      555.71      543.49      8.95 o 
   1  12   1       64.67       60.45      1.42 o 
   2  12   1        2.34        1.35      0.63 o 
   3  12   1       43.09       38.25      1.23 o 
   5  12   1        0.08        1.51      1.14 o 
   6  12   1        1.07        3.63      2.46 o 
   1  13   1      135.33      137.58      2.40 o 
   2  13   1        3.02        2.39      0.71 o 
   3  13   1        4.99        4.66      0.85 o 
   4  13   1        0.91        1.10      1.01 o 
   5  13   1       14.27       13.12      1.40 o 
   0  14   1      930.00      894.49     14.37 o 
   1  14   1      247.62      229.60      3.52 o 
   2  14   1        1.07       -0.54      0.72 o 
   3  14   1        0.89        0.89      0.75 o 
   4  14   1        0.06       -0.98      0.98 o 
   5  14   1        0.34       -0.99      1.15 o 
   1  15   1        4.72        5.85      0.85 o 
   2  15   1        1.81       -0.16      0.76 o 
   3  15   1        1.39       -0.05      0.85 o 
   4  15   1        0.43        0.17      1.06 o 
   5  15   1        7.35        9.15      1.46 o 
   0  16   1       82.56       78.60      3.27 o 
   1  16   1       96.59       91.44      2.23 o 
   2  16   1        0.20       -0.55      0.79 o 
   3  16   1        1.13       -0.58      0.98 o 
   4  16   1        1.18        0.87      1.12 o 
   1  17   1        4.51        4.46      1.16 o 
   2  17   1       16.68       21.51      1.23 o 
   3  17   1        3.30        4.74      1.15 o 
   4  17   1        0.10        0.28      1.18 o 
   0  18   1        0.11       -1.49      1.49 o 
   1  18   1        0.00       -1.05      1.05 o 
   2  18   1        0.02       -0.33      1.14 o 
   3  18   1        2.02        0.39      1.16 o 
   1  19   1        0.58        1.09      1.20 o 
   2  19   1        2.98        2.82      1.47 o 
   3  19   1        2.72        0.52      1.60 o 
   0  20   1        1.21       -0.64      2.49 o 
   1  20   1        3.81        5.47      1.46 o 
   2  20   1        0.37        0.88      1.46 o 
   1  21   1        0.02       -1.43      1.89 o 
   0   0   2     3600.94     3626.24     93.36 o 
   1   0   2     9921.52    10171.14    131.98 o 
   2   0   2     2448.05     2312.92     34.93 o 
   3   0   2       85.62       82.94      1.80 o 
   4   0   2      304.13      285.04      5.03 o 
   5   0   2       13.17       10.03      1.12 o 
   6   0   2       18.40       24.08      1.84 o 
   7   0   2        0.03        0.26      1.71 o 
   1   1   2      140.23      120.63      1.43 o 
   2   1   2     1598.30     1581.56     16.98 o 
   3   1   2        2.67        2.57      0.66 o 
   4   1   2        3.61        2.43      0.52 o 
   5   1   2       63.42       60.53      1.41 o 
   6   1   2        0.58        2.84      1.05 o 
   7   1   2        8.99        9.94      1.40 o 
   1   2   2    13336.59    13466.54    149.99 o 
   2   2   2      157.78      149.48      1.78 o 
   3   2   2      438.68      457.99      5.26 o 
   4   2   2        8.76        7.35      0.60 o 
   5   2   2        1.82        1.52      0.72 o 
   6   2   2        0.17        0.10      1.00 o 
   7   2   2        0.01       -1.13      1.18 o 
   1   3   2       79.94       92.77      1.15 o 
   3   3   2      821.20      805.11      8.95 o 
   4   3   2       10.57       10.38      0.68 o 
   5   3   2       84.31       93.05      1.88 o 
   6   3   2        0.98        1.95      0.90 o 
   7   3   2        6.04        3.96      1.30 o 
   0   4   2      869.24      873.44     13.36 o 
   1   4   2        0.08        0.85      0.25 o 
   2   4   2        0.71       -0.28      0.28 o 
   3   4   2      175.70      198.98      2.58 o 
   4   4   2       55.32       51.07      1.17 o 
   5   4   2       25.86       30.84      1.16 o 
   6   4   2        7.05        7.04      1.02 o 
   7   4   2        1.11       -0.71      1.35 o 
   1   5   2       36.71       39.72      0.62 o 
   2   5   2      404.05      395.82      4.53 o 
   3   5   2      131.88      155.12      2.10 o 
   4   5   2       47.83       49.09      1.15 o 
   5   5   2        0.01       -0.66      0.66 o 
   6   5   2        0.67       -0.05      0.82 o 
   7   5   2        0.82       -0.95      1.35 o 
   0   6   2       14.00       11.51      0.55 o 
   1   6   2      731.96      752.67      8.27 o 
   2   6   2        0.01       -0.30      0.30 o 
   3   6   2       63.29       70.94      1.21 o 
   4   6   2        2.65        2.48      0.59 o 
   5   6   2        6.73        5.16      0.78 o 
   6   6   2        0.28       -0.97      0.97 o 
   7   6   2        0.20        0.75      1.65 o 
   1   7   2      284.19      261.11      3.26 o 
   2   7   2       46.87       43.29      0.90 o 
   3   7   2        7.58        9.35      0.52 o 
   4   7   2        0.11       -0.13      0.55 o 
   5   7   2        7.11        8.00      0.96 o 
   6   7   2        0.04       -0.67      1.00 o 
   0   8   2      431.98      424.61      6.87 o 
   1   8   2      317.79      350.58      4.29 o 
   2   8   2       11.95       15.18      0.68 o 
   3   8   2        1.63        2.47      0.42 o 
   4   8   2        0.74       -0.56      0.56 o 
   5   8   2        7.17        9.30      1.07 o 
   6   8   2        1.70        2.76      1.12 o 
   1   9   2       63.56       69.23      1.32 o 
   2   9   2      116.58      111.27      1.89 o 
   3   9   2       59.09       62.30      1.24 o 
   4   9   2        4.39        4.02      0.84 o 
   5   9   2       23.70       27.81      1.85 o 
   6   9   2        0.01        0.14      1.14 o 
   0  10   2        0.13       -0.62      0.62 o 
   1  10   2        5.53        7.85      0.62 o 
   2  10   2       19.91       16.87      0.81 o 
   3  10   2        0.12       -0.48      0.61 o 
   4  10   2       12.62       12.97      1.10 o 
   5  10   2       43.45       41.73      1.80 o 
   6  10   2        0.13        0.39      1.17 o 
   1  11   2      236.79      201.34      2.99 o 
   2  11   2       36.18       36.65      1.13 o 
   3  11   2       22.31       21.64      1.01 o 
   4  11   2        7.11        5.09      0.91 o 
   5  11   2        0.91        2.04      1.08 o 
   6  11   2        0.00       -0.24      1.21 o 
   0  12   2      228.46      237.24      4.38 o 
   1  12   2        1.19        0.19      0.79 o 
   3  12   2       26.47       23.75      1.06 o 
   4  12   2       19.09       18.74      1.25 o 
   5  12   2       31.47       35.23      1.71 o 
   6  12   2        0.62        1.48      1.52 o 
   1  13   2       31.37       27.30      1.11 o 
   2  13   2        3.33        2.88      0.85 o 
   3  13   2       15.56       15.56      0.98 o 
   4  13   2       13.43       12.98      1.20 o 
   5  13   2        0.00       -0.06      1.17 o 
   0  14   2        5.40       10.63      2.67 o 
   1  14   2       38.17       37.11      1.55 o 
   2  14   2       40.70       33.28      1.45 o 
   3  14   2        0.11       -0.62      0.81 o 
   4  14   2        0.72       -0.94      0.96 o 
   5  14   2        0.86       -0.55      1.19 o 
   1  15   2       16.23       21.49      1.12 o 
   2  15   2        0.52       -0.22      0.75 o 
   3  15   2        2.98        4.03      0.93 o 
   4  15   2        0.03       -1.01      1.01 o 
   5  15   2        0.02        0.37      1.26 o 
   0  16   2       20.17       20.84      2.09 o 
   1  16   2        0.11        0.28      0.92 o 
   2  16   2       10.15        8.67      0.97 o 
   3  16   2        0.32       -0.89      0.89 o 
   4  16   2        0.01       -0.76      1.12 o 
   1  17   2       25.27       29.34      1.62 o 
   2  17   2        0.23       -0.17      0.88 o 
   3  17   2        2.96        1.30      1.15 o 
   4  17   2        2.06       -0.33      1.22 o 
   0  18   2       13.33       14.23      2.00 o 
   1  18   2        2.47        2.47      1.17 o 
   2  18   2       10.02        9.41      1.35 o 
   3  18   2        0.66        0.14      1.17 o 
   1  19   2        0.50       -0.83      1.23 o 
   2  19   2        0.40       -1.36      1.36 o 
   3  19   2        0.58       -1.20      1.51 o 
   0  20   2        0.40        0.40      2.62 o 
   1  20   2        2.10        4.50      1.54 o 
   2  20   2        0.61        2.55      1.48 o 
   1  21   2        0.03       -2.55      4.71 o 
   1   1   3     8069.67     8080.62     82.95 o 
   2   1   3      246.00      234.29      2.75 o 
   3   1   3      464.79      447.31      5.13 o 
   4   1   3      105.72      106.61      1.68 o 
   5   1   3      143.23      134.80      2.17 o 
   6   1   3        0.47        1.90      1.10 o 
   7   1   3        0.95       -0.39      1.22 o 
   0   2   3     1449.83     1672.49     28.17 o 
   1   2   3    11541.05    11675.78    130.11 o 
   2   2   3     1134.17     1279.69     13.25 o 
   3   2   3      124.65      114.10      1.64 o 
   4   2   3        1.68        1.35      0.53 o 
   5   2   3       86.24       89.04      1.82 o 
   6   2   3       10.00       10.70      1.13 o 
   7   2   3        3.42        2.89      1.21 o 
   1   3   3     5751.10     6003.40     61.25 o 
   2   3   3       43.36       45.88      0.86 o 
   3   3   3      163.27      163.73      2.19 o 
   4   3   3      198.50      194.87      2.66 o 
   5   3   3       15.33       18.39      1.04 o 
   6   3   3       20.78       20.31      1.27 o 
   7   3   3        0.85        0.55      1.22 o 
   0   4   3     1567.30     1564.12     23.72 o 
   1   4   3       14.29       12.42      0.39 o 
   2   4   3      835.92      862.00      9.45 o 
   3   4   3      136.53      131.18      1.84 o 
   4   4   3       20.80       17.87      0.79 o 
   5   4   3       15.96       19.64      1.05 o 
   6   4   3        3.51        2.11      0.93 o 
   7   4   3        0.41       -1.37      1.37 o 
   1   5   3     1082.41     1101.66     11.48 o 
   2   5   3      236.04      273.73      3.26 o 
   3   5   3        1.72        2.21      0.41 o 
   4   5   3       72.72       72.77      1.38 o 
   5   5   3       67.51       72.12      1.63 o 
   6   5   3        0.97        0.39      0.83 o 
   7   5   3        0.48       -1.26      1.26 o 
   0   6   3     1274.01     1275.00     19.48 o 
   1   6   3      860.74      959.85     10.08 o 
   2   6   3      274.55      301.71      3.57 o 
   3   6   3      184.44      173.21      2.31 o 
   4   6   3       17.89       15.97      0.82 o 
   5   6   3       20.90       26.39      1.08 o 
   6   6   3        0.47       -0.53      1.01 o 
   1   7   3     1414.36     1410.69     14.71 o 
   2   7   3       65.87       66.38      1.10 o 
   3   7   3        0.29        0.19      0.40 o 
   4   7   3        2.49        1.78      0.63 o 
   5   7   3       31.69       33.25      1.29 o 
   6   7   3        0.29       -0.99      0.99 o 
   0   8   3      739.17      743.56     11.66 o 
   1   8   3      418.40      409.76      5.17 o 
   2   8   3        0.27        0.78      0.37 o 
   3   8   3        4.44        5.42      0.49 o 
   4   8   3       14.98       17.07      0.88 o 
   5   8   3        0.85        0.45      0.94 o 
   6   8   3        1.16        0.39      1.18 o 
   1   9   3       20.29       15.27      0.61 o 
   2   9   3       23.72       28.69      0.93 o 
   3   9   3        0.57       -0.54      0.54 o 
   4   9   3        2.60        1.30      0.80 o 
   5   9   3       21.21       22.38      1.38 o 
   6   9   3        1.31        0.44      1.17 o 
   0  10   3       46.90       44.92      1.33 o 
   1  10   3      322.20      285.13      3.67 o 
   2  10   3       33.31       36.13      1.07 o 
   3  10   3       44.25       39.59      1.20 o 
   4  10   3        0.73       -0.79      0.80 o 
   5  10   3        0.14        0.36      0.99 o 
   6  10   3        2.13        0.20      1.17 o 
   1  11   3        0.11        0.19      0.50 o 
   2  11   3       12.20       15.02      0.85 o 
   3  11   3       53.76       45.83      1.32 o 
   4  11   3        7.29        4.67      0.95 o 
   5  11   3       49.18       61.94      2.03 o 
   6  11   3        1.38        1.20      1.25 o 
   0  12   3       99.86       96.87      4.27 o 
   1  12   3       23.31       24.98      0.91 o 
   2  12   3        4.97        3.04      0.72 o 
   3  12   3       14.64       13.45      1.11 o 
   4  12   3        0.14       -0.41      0.83 o 
   5  12   3       10.48       10.86      1.31 o 
   6  12   3        0.03        0.16      2.91 o 
   1  13   3      215.56      201.84      3.14 o 
   2  13   3       59.20       57.27      1.52 o 
   3  13   3        4.85        6.57      0.89 o 
   4  13   3        0.01       -0.94      0.94 o 
   5  13   3        1.49        3.74      1.18 o 
   0  14   3      543.54      524.32      8.85 o 
   1  14   3       35.66       36.06      1.27 o 
   2  14   3        0.00       -0.72      0.72 o 
   3  14   3       14.77       17.46      1.13 o 
   4  14   3        1.04        1.72      1.03 o 
   5  14   3        2.22        1.85      1.25 o 
   1  15   3       32.01       36.79      1.34 o 
   2  15   3       26.27       27.86      1.21 o 
   3  15   3       16.30       17.57      1.18 o 
   4  15   3        0.14       -0.52      1.03 o 
   5  15   3        0.48       -0.61      1.24 o 
   0  16   3      136.77      130.25      4.21 o 
   1  16   3       81.92       77.22      2.04 o 
   2  16   3        0.05       -0.76      0.76 o 
   3  16   3        3.90        4.85      1.03 o 
   4  16   3        0.43        0.24      1.24 o 
   1  17   3        0.66       -0.27      1.06 o 
   2  17   3        0.69        0.44      0.95 o 
   3  17   3        4.47        4.50      1.09 o 
   4  17   3        0.00        0.23      1.22 o 
   0  18   3        1.06        3.12      1.72 o 
   1  18   3        4.05        3.92      1.20 o 
   2  18   3        0.03        0.81      1.32 o 
   3  18   3        0.08       -1.00      1.15 o 
   1  19   3        0.16        0.77      1.22 o 
   2  19   3        0.14       -1.31      1.34 o 
   3  19   3        1.33        0.95      1.64 o 
   0  20   3        1.13        2.40      1.91 o 
   1  20   3        3.01        3.98      1.44 o 
   2  20   3        0.71        0.26      1.53 o 
   0   0   4     9410.93     9458.26    242.32 o 
   1   0   4     6306.37     6233.95     80.92 o 
   2   0   4      128.04      115.36      2.12 o 
   3   0   4      188.73      197.04      3.53 o 
   4   0   4       93.65       92.12      2.17 o 
   5   0   4        3.23        3.15      1.01 o 
   6   0   4        2.86        1.94      1.50 o 
   7   0   4        7.94        6.07      1.85 o 
   1   1   4     8949.18     9211.53     90.75 o 
   2   1   4        0.98        1.37      0.26 o 
   3   1   4      255.11      280.80      3.39 o 
   4   1   4       16.43       17.80      0.75 o 
   5   1   4       50.80       52.37      1.42 o 
   6   1   4       46.71       48.33      1.67 o 
   7   1   4        2.39        5.93      1.32 o 
   0   2   4    14333.21    14089.55    207.28 o 
   1   2   4      934.91     1005.50     10.92 o 
   2   2   4      101.25       92.48      1.36 o 
   3   2   4       88.08       73.56      1.22 o 
   4   2   4        8.50        9.23      0.63 o 
   5   2   4       61.32       62.92      1.56 o 
   6   2   4        0.95        0.10      0.98 o 
   7   2   4        9.36       10.66      1.39 o 
   1   3   4     3153.94     3100.16     31.68 o 
   2   3   4       85.55      110.91      1.59 o 
   3   3   4        9.31        8.40      0.56 o 
   4   3   4        0.61        0.12      0.53 o 
   5   3   4       62.02       63.61      1.67 o 
   6   3   4        8.76       10.26      1.22 o 
   7   3   4        1.60        1.46      1.25 o 
   0   4   4       32.71       36.67      0.95 o 
   1   4   4     1679.46     1582.59     16.98 o 
   2   4   4      148.42      124.41      1.77 o 
   3   4   4       77.21       67.24      1.26 o 
   4   4   4       12.96       14.84      0.72 o 
   5   4   4        0.62        0.24      0.74 o 
   6   4   4        2.46        1.60      0.92 o 
   7   4   4        0.07       -1.35      1.35 o 
   1   5   4      297.92      287.50      3.49 o 
   2   5   4      211.26      216.79      2.66 o 
   3   5   4      148.39      141.69      2.10 o 
   4   5   4       22.11       22.74      0.91 o 
   5   5   4       29.43       34.44      1.21 o 
   6   5   4        2.61        2.99      0.91 o 
   7   5   4        0.10       -1.44      1.64 o 
   0   6   4      407.02      415.23      6.66 o 
   1   6   4        6.78        9.08      0.44 o 
   2   6   4       20.75       18.29      0.57 o 
   3   6   4       23.01       25.55      0.82 o 
   4   6   4        0.18       -0.62      0.62 o 
   5   6   4       22.73       19.89      1.03 o 
   6   6   4        0.10       -1.03      1.03 o 
   1   7   4     2808.29     2938.02     31.40 o 
   2   7   4        4.84        5.31      0.41 o 
   3   7   4       25.20       25.90      0.74 o 
   4   7   4       29.09       26.94      0.94 o 
   5   7   4        3.64        3.75      0.94 o 
   6   7   4        0.47        0.36      1.00 o 
   0   8   4      616.92      684.10     10.80 o 
   1   8   4      429.54      402.99      4.67 o 
   2   8   4       64.38       75.68      1.23 o 
   3   8   4       54.53       55.42      1.10 o 
   4   8   4        8.50       10.52      0.85 o 
   5   8   4       12.19       12.81      1.16 o 
   6   8   4        0.12       -0.82      1.02 o 
   1   9   4       16.31       20.21      0.63 o 
   2   9   4       40.56       37.69      0.93 o 
   3   9   4       18.82       15.68      0.73 o 
   4   9   4        8.13        8.33      0.92 o 
   5   9   4        3.86        5.01      1.09 o 
   6   9   4        6.19        6.63      1.25 o 
   0  10   4      132.65      156.03      3.02 o 
   1  10   4       94.95      100.18      1.64 o 
   2  10   4       26.45       27.89      0.99 o 
   3  10   4       60.29       58.13      1.42 o 
   4  10   4        6.16        5.73      0.93 o 
   5  10   4        6.43        7.97      1.18 o 
   6  10   4        0.77        1.91      1.21 o 
   1  11   4        6.39        5.04      0.60 o 
   2  11   4       67.17       62.66      1.47 o 
   3  11   4       83.97       81.81      1.91 o 
   4  11   4        3.80        3.96      0.95 o 
   5  11   4       27.85       31.19      1.52 o 
   6  11   4        3.35        3.46      1.36 o 
   0  12   4       47.37       46.20      1.56 o 
   1  12   4      513.74      487.79      6.37 o 
   2  12   4       34.52       36.64      1.22 o 
   3  12   4       34.22       31.33      1.31 o 
   4  12   4       14.07       13.61      1.16 o 
   5  12   4        0.07       -0.36      1.09 o 
   1  13   4       18.85       20.94      1.04 o 
   2  13   4        5.98        7.72      0.87 o 
   3  13   4       33.47       30.57      1.34 o 
   4  13   4        0.32       -0.81      0.91 o 
   5  13   4        7.62        6.04      1.24 o 
   0  14   4        7.29        4.47      1.01 o 
   1  14   4        3.27        2.59      0.86 o 
   2  14   4        1.24        0.12      0.74 o 
   3  14   4        0.35       -0.35      0.85 o 
   4  14   4        0.02        0.18      1.00 o 
   5  14   4        0.26       -0.67      1.18 o 
   1  15   4        7.02        8.18      0.92 o 
   2  15   4        1.05        0.32      0.77 o 
   3  15   4        0.63        0.01      0.86 o 
   4  15   4        0.01       -1.00      1.00 o 
   5  15   4        3.10        3.87      1.54 o 
   0  16   4        0.06       -0.76      1.42 o 
   1  16   4       48.06       47.91      1.70 o 
   2  16   4        2.06        2.16      0.83 o 
   3  16   4       11.41       15.60      1.23 o 
   4  16   4        0.01       -1.12      1.12 o 
   1  17   4        8.20        8.59      1.27 o 
   2  17   4        9.51       12.97      1.20 o 
   3  17   4        5.19        6.57      1.15 o 
   4  17   4        1.36        0.00      1.22 o 
   0  18   4        2.05        4.17      1.77 o 
   1  18   4        7.37        6.66      1.29 o 
   2  18   4        1.45        3.33      1.35 o 
   3  18   4        4.22        3.43      1.25 o 
   1  19   4        5.70        6.51      1.38 o 
   2  19   4        3.85        3.41      1.48 o 
   3  19   4        0.09       -0.81      1.57 o 
   0  20   4        2.25        2.46      4.15 o 
   1  20   4        0.02        0.77      1.30 o 
   2  20   4        3.02        2.13      1.55 o 
   1   1   5     8352.81     8186.98     83.65 o 
   2   1   5      292.84      304.89      3.37 o 
   3   1   5      307.49      305.66      3.66 o 
   4   1   5      143.43      143.26      2.08 o 
   5   1   5        4.08        5.35      0.92 o 
   6   1   5        8.25        8.98      1.11 o 
   7   1   5        6.78       11.23      1.79 o 
   0   2   5      269.65      297.84      5.27 o 
   1   2   5     4727.22     4819.35     47.28 o 
   2   2   5     2338.16     2476.27     27.74 o 
   3   2   5      454.65      430.13      4.98 o 
   4   2   5        0.41        0.37      0.51 o 
   5   2   5       25.31       29.25      1.17 o 
   6   2   5        0.26       -0.93      0.93 o 
   7   2   5        1.05        1.43      1.61 o 
   1   3   5      459.86      424.74      4.56 o 
   2   3   5      721.23      699.44      8.12 o 
   3   3   5      519.88      509.46      6.14 o 
   4   3   5       78.64       79.94      1.46 o 
   5   3   5       15.56       18.21      1.28 o 
   6   3   5        0.01        1.14      1.01 o 
   7   3   5        1.50        1.28      1.29 o 
   0   4   5     2766.36     2634.54     39.77 o 
   1   4   5      446.81      507.99      5.91 o 
   2   4   5       70.83       82.08      1.33 o 
   3   4   5      163.98      168.71      2.39 o 
   4   4   5       61.28       55.50      1.31 o 
   5   4   5        1.21       -0.69      0.73 o 
   6   4   5        0.12       -0.87      0.87 o 
   7   4   5        0.51        0.05      1.77 o 
   1   5   5      277.52      289.98      3.40 o 
   2   5   5      116.77      142.71      2.03 o 
   3   5   5       50.52       52.95      1.13 o 
   4   5   5        6.86        5.47      0.70 o 
   5   5   5       32.46       35.08      1.24 o 
   6   5   5        0.04        0.35      0.95 o 
   7   5   5        0.29        1.02      1.93 o 
   0   6   5     2073.39     2353.53     35.67 o 
   1   6   5      205.61      229.04      2.79 o 
   2   6   5       27.38       35.65      0.95 o 
   3   6   5       36.36       34.77      0.96 o 
   4   6   5       48.49       48.98      1.25 o 
   5   6   5       46.04       43.16      1.35 o 
   6   6   5        0.62       -1.03      1.03 o 
   1   7   5        1.46        3.20      0.46 o 
   2   7   5       34.58       32.81      0.77 o 
   3   7   5       18.67       17.99      0.76 o 
   4   7   5        8.72        9.81      0.92 o 
   5   7   5       12.74       14.49      1.07 o 
   6   7   5        1.02        2.28      1.15 o 
   0   8   5      277.75      261.97      4.53 o 
   1   8   5       64.36       74.57      1.24 o 
   2   8   5       76.26       90.68      1.47 o 
   3   8   5        0.04       -0.05      0.42 o 
   4   8   5       12.66       11.11      0.98 o 
   5   8   5        0.63       -0.86      0.86 o 
   6   8   5        1.35        0.79      1.21 o 
   1   9   5        9.62       10.84      0.53 o 
   2   9   5      105.57      102.33      1.57 o 
   3   9   5       49.58       47.18      1.25 o 
   4   9   5       48.99       47.71      1.53 o 
   5   9   5        0.45       -0.88      0.96 o 
   6   9   5        2.34        2.31      1.20 o 
   0  10   5      100.64       99.38      2.20 o 
   1  10   5       55.86       60.90      1.22 o 
   2  10   5      126.96      123.98      1.98 o 
   3  10   5        0.49       -0.06      0.73 o 
   4  10   5       50.99       58.78      1.70 o 
   5  10   5       14.67       13.52      1.27 o 
   6  10   5        0.08       -1.15      1.15 o 
   1  11   5      254.76      261.52      3.51 o 
   2  11   5       27.63       27.15      1.04 o 
   3  11   5        4.12        5.73      0.89 o 
   4  11   5       32.60       36.14      1.48 o 
   5  11   5        0.74       -0.52      1.08 o 
   6  11   5        0.00        0.39      1.32 o 
   0  12   5      188.14      182.24      3.92 o 
   1  12   5       60.30       59.76      1.50 o 
   2  12   5       10.93       10.38      0.88 o 
   3  12   5        6.81        6.20      0.95 o 
   4  12   5       11.62        8.09      1.07 o 
   5  12   5        1.10        3.21      1.17 o 
   1  13   5        0.42       -0.20      0.74 o 
   2  13   5       42.08       40.94      1.36 o 
   3  13   5       13.43       14.01      1.10 o 
   4  13   5        4.10        2.40      1.06 o 
   5  13   5        1.51       -0.07      1.10 o 
   0  14   5       83.63       73.03      2.50 o 
   1  14   5       50.81       53.09      1.51 o 
   2  14   5        7.45        5.64      0.88 o 
   3  14   5        1.89       -0.51      0.88 o 
   4  14   5        2.66        0.75      1.07 o 
   5  14   5        0.10       -0.45      1.32 o 
   1  15   5       72.52       74.30      2.11 o 
   2  15   5       42.22       41.65      1.72 o 
   3  15   5        1.55        0.55      0.92 o 
   4  15   5        1.87        0.77      1.07 o 
   5  15   5        0.35        2.44      1.47 o 
   0  16   5        0.65       -1.39      1.39 o 
   1  16   5        0.01        1.70      0.98 o 
   2  16   5        0.10        0.23      0.88 o 
   3  16   5        2.84        1.42      1.00 o 
   4  16   5        6.31        6.12      1.29 o 
   1  17   5       12.70       14.16      1.36 o 
   2  17   5       16.74       14.38      1.23 o 
   3  17   5        2.74        2.90      1.11 o 
   4  17   5        0.13       -1.20      1.20 o 
   0  18   5        0.04        1.18      1.73 o 
   1  18   5        0.52        0.02      1.17 o 
   2  18   5        4.19        4.85      1.44 o 
   3  18   5        0.03        0.12      1.11 o 
   1  19   5        2.46        1.70      1.32 o 
   2  19   5        1.85        0.52      1.41 o 
   3  19   5        0.05        2.95      2.39 o 
   0  20   5        2.07        2.25      2.82 o 
   1  20   5        0.01        1.49      1.38 o 
   2  20   5        0.76        0.67      1.64 o 
   0   0   6    15565.80    15513.08    395.48 o 
   1   0   6     1043.25      986.28     14.99 o 
   2   0   6      189.67      214.06      3.65 o 
   3   0   6      370.74      401.57      6.61 o 
   4   0   6       16.50       16.13      1.04 o 
   5   0   6        9.50        8.49      1.25 o 
   6   0   6        0.05       -0.52      1.32 o 
   1   1   6      256.06      252.24      3.23 o 
   2   1   6     1839.54     1959.79     20.14 o 
   3   1   6      145.61      153.20      2.06 o 
   4   1   6        3.73        3.09      0.56 o 
   5   1   6        1.62        0.14      0.69 o 
   6   1   6        1.90        0.22      1.05 o 
   7   1   6        4.09        5.96      1.53 o 
   0   2   6     2383.54     2293.23     34.62 o 
   1   2   6        0.37        1.20      0.28 o 
   2   2   6      253.62      249.28      3.14 o 
   3   2   6        0.32        0.42      0.44 o 
   4   2   6       90.11       85.16      1.49 o 
   5   2   6        1.19        1.19      0.75 o 
   6   2   6        2.84        1.61      0.97 o 
   7   2   6        0.04       -0.46      1.44 o 
   1   3   6      257.87      281.64      3.14 o 
   2   3   6      999.14     1012.10     11.60 o 
   3   3   6       12.98       11.80      0.62 o 
   4   3   6       40.76       39.91      1.14 o 
   5   3   6        9.09        6.37      0.82 o 
   6   3   6       20.87       22.90      1.28 o 
   7   3   6        0.00       -0.94      1.21 o 
   0   4   6     1998.15     1895.16     28.72 o 
   1   4   6      821.31      914.35      9.99 o 
   2   4   6      123.96      143.70      2.03 o 
   3   4   6        0.83        1.23      0.48 o 
   4   4   6      467.73      453.75      5.71 o 
   5   4   6        2.42        0.59      0.75 o 
   6   4   6        0.40       -0.20      0.89 o 
   7   4   6        2.27        5.15      2.90 o 
   1   5   6       50.18       51.26      0.91 o 
   2   5   6      434.26      464.22      5.62 o 
   3   5   6        8.13        9.14      0.61 o 
   4   5   6        7.80       10.80      0.83 o 
   5   5   6       27.64       34.31      1.23 o 
   6   5   6        0.00        0.25      0.95 o 
   1   6   6      184.41      207.61      2.70 o 
   2   6   6        0.42        1.74      0.38 o 
   3   6   6      192.18      177.22      2.56 o 
   4   6   6       10.13       11.37      0.83 o 
   5   6   6        1.19        0.09      0.77 o 
   6   6   6        0.00       -0.49      1.31 o 
   1   7   6      447.70      431.02      4.98 o 
   2   7   6        3.41        5.86      0.45 o 
   3   7   6      184.91      168.39      2.55 o 
   4   7   6       18.78       24.03      1.01 o 
   5   7   6       37.21       40.57      1.45 o 
   6   7   6        0.92        0.96      1.23 o 
   0   8   6      411.51      354.96      5.95 o 
   1   8   6      694.00      713.60      8.34 o 
   2   8   6        1.73        2.22      0.50 o 
   3   8   6       51.37       52.36      1.23 o 
   4   8   6       57.64       64.07      1.58 o 
   5   8   6        0.32       -0.50      0.90 o 
   6   8   6        0.77        1.47      1.24 o 
   1   9   6        2.17        2.50      0.44 o 
   2   9   6        2.38        1.94      0.46 o 
   3   9   6        1.98        3.05      0.62 o 
   4   9   6       14.63       17.85      1.12 o 
   5   9   6       22.65       20.91      1.28 o 
   6   9   6        5.15        5.65      1.41 o 
   0  10   6       99.84      101.70      2.28 o 
   1  10   6       38.80       45.49      1.07 o 
   2  10   6       52.82       50.68      1.21 o 
   3  10   6       12.68       14.58      0.98 o 
   4  10   6        0.31       -0.49      0.87 o 
   5  10   6        2.80        1.38      1.04 o 
   6  10   6        0.81       -1.30      1.30 o 
   1  11   6      195.81      194.35      2.80 o 
   2  11   6        9.95       10.74      0.73 o 
   3  11   6        8.95        6.93      0.92 o 
   4  11   6       62.08       58.15      1.79 o 
   5  11   6        1.46        3.25      1.13 o 
   6  11   6        2.37        2.00      1.37 o 
   0  12   6       51.52       43.39      1.57 o 
   1  12   6        0.66        0.15      0.61 o 
   2  12   6      255.09      245.73      3.66 o 
   3  12   6        0.63        1.89      0.88 o 
   4  12   6        3.73        6.39      1.04 o 
   5  12   6        8.12        5.15      1.39 o 
   1  13   6       90.63       90.39      1.92 o 
   2  13   6       13.71       12.89      0.97 o 
   3  13   6        1.04        0.45      0.88 o 
   4  13   6        9.66        8.02      1.07 o 
   5  13   6        1.80        0.80      1.32 o 
   0  14   6       81.92       78.60      2.85 o 
   1  14   6        7.71        7.42      0.88 o 
   2  14   6        0.30        0.11      0.78 o 
   3  14   6        0.01       -0.84      0.84 o 
   4  14   6        2.07        1.95      1.04 o 
   5  14   6        0.25       -1.26      1.26 o 
   1  15   6       22.92       26.04      1.25 o 
   2  15   6        0.05       -0.09      0.82 o 
   3  15   6        0.01        0.28      0.95 o 
   4  15   6        0.33       -1.08      1.08 o 
   0  16   6        2.12        2.61      1.95 o 
   1  16   6       13.82       16.83      1.21 o 
   2  16   6       32.05       33.57      1.53 o 
   3  16   6        0.54        2.24      1.05 o 
   4  16   6        0.99        0.28      1.16 o 
   1  17   6       32.32       38.66      1.98 o 
   2  17   6        0.52       -0.20      0.94 o 
   3  17   6        0.00       -1.05      1.25 o 
   4  17   6        1.97        2.96      1.49 o 
   0  18   6       20.08       22.93      2.31 o 
   1  18   6        0.08       -0.55      1.12 o 
   2  18   6       19.98       20.22      1.94 o 
   3  18   6        1.54        0.60      1.15 o 
   1  19   6        0.79       -1.01      1.26 o 
   2  19   6        1.59        0.42      1.39 o 
   0  20   6        4.10        6.94      2.19 o 
   1  20   6        6.38        5.09      1.60 o 
   2  20   6        0.43       -1.00      4.11 o 
   1   1   7      261.17      272.73      3.71 o 
   2   1   7       18.69       27.75      0.65 o 
   3   1   7      424.63      450.41      5.20 o 
   4   1   7       22.03       19.98      0.78 o 
   5   1   7        0.11       -0.74      0.74 o 
   6   1   7        6.25        5.16      1.06 o 
   7   1   7        0.02       -0.32      1.48 o 
   0   2   7     2323.07     2181.63     35.17 o 
   1   2   7      908.57      963.26     11.02 o 
   2   2   7       26.03       23.92      0.67 o 
   3   2   7       77.74       80.63      1.39 o 
   4   2   7       12.37       10.76      0.87 o 
   5   2   7        9.97       10.36      0.89 o 
   6   2   7        0.03       -0.30      0.96 o 
   7   2   7        5.57        4.33      1.49 o 
   1   3   7      932.22      962.15     10.06 o 
   2   3   7     1137.83     1030.89     11.85 o 
   3   3   7      203.51      209.62      2.86 o 
   4   3   7        3.81        3.30      0.69 o 
   5   3   7       12.75       13.44      0.92 o 
   6   3   7        0.13       -0.19      1.00 o 
   7   3   7        0.21        0.13      1.62 o 
   0   4   7      862.69      876.53     13.57 o 
   1   4   7      320.78      271.81      3.25 o 
   2   4   7     1043.09     1060.92     12.22 o 
   3   4   7       69.32       67.08      1.32 o 
   4   4   7       40.87       42.39      1.26 o 
   5   4   7        2.62        1.44      0.77 o 
   6   4   7        0.10       -0.52      0.96 o 
   1   5   7       10.27        7.73      0.43 o 
   2   5   7       28.14       28.05      0.95 o 
   3   5   7      129.17      117.51      1.89 o 
   4   5   7      123.13      125.82      2.14 o 
   5   5   7        0.75        0.03      0.72 o 
   6   5   7       16.58       19.40      1.40 o 
   0   6   7     4831.15     5147.92     77.43 o 
   1   6   7      693.63      685.69      7.67 o 
   2   6   7      244.51      239.89      3.19 o 
   3   6   7      215.09      207.71      2.93 o 
   4   6   7       70.59       72.57      1.65 o 
   5   6   7        0.04       -0.74      0.74 o 
   6   6   7        1.44        0.81      1.36 o 
   1   7   7       64.82       61.54      1.11 o 
   2   7   7        0.36        0.33      0.37 o 
   3   7   7       19.09       22.26      0.91 o 
   4   7   7       42.91       41.02      1.24 o 
   5   7   7        2.42        3.18      0.91 o 
   6   7   7        8.21        7.43      1.52 o 
   0   8   7       81.57       86.01      1.98 o 
   1   8   7       22.13       29.29      0.79 o 
   2   8   7        0.67        1.10      0.43 o 
   3   8   7        0.78       -0.57      0.57 o 
   4   8   7      108.52      107.03      2.10 o 
   5   8   7        1.16       -0.31      0.94 o 
   6   8   7        1.26       -1.18      1.18 o 
   1   9   7       42.28       49.15      1.09 o 
   2   9   7      144.01      137.67      2.01 o 
   3   9   7        9.87       10.44      0.78 o 
   4   9   7       20.40       20.55      1.20 o 
   5   9   7        2.30        3.67      1.25 o 
   6   9   7        0.02       -1.32      1.32 o 
   0  10   7      203.12      189.81      3.65 o 
   1  10   7        4.99        4.06      0.53 o 
   2  10   7      218.28      208.25      2.91 o 
   3  10   7        2.40        1.49      0.80 o 
   4  10   7       22.81       25.02      1.28 o 
   5  10   7        1.71        1.52      1.11 o 
   6  10   7        0.08       -1.29      1.29 o 
   1  11   7       51.28       50.23      1.23 o 
   2  11   7       16.45       17.15      0.85 o 
   3  11   7       13.04       16.47      1.09 o 
   4  11   7       10.39       14.56      1.16 o 
   5  11   7        1.99        0.01      1.16 o 
   6  11   7        1.49       -0.30      1.59 o 
   0  12   7        0.19        0.03      0.78 o 
   1  12   7       10.15       10.33      0.70 o 
   2  12   7        1.83        1.99      0.77 o 
   3  12   7        2.48        1.40      0.94 o 
   4  12   7        1.13        0.59      0.95 o 
   5  12   7        4.28        3.42      1.36 o 
   1  13   7       54.85       52.18      1.47 o 
   2  13   7       37.14       39.51      1.36 o 
   3  13   7       24.36       20.00      1.25 o 
   4  13   7       11.57       14.16      1.22 o 
   5  13   7        0.52       -1.26      1.26 o 
   0  14   7       46.47       40.51      2.17 o 
   1  14   7        1.60       -0.06      0.77 o 
   2  14   7       24.34       25.11      1.29 o 
   3  14   7        3.01        1.29      0.95 o 
   4  14   7        0.05        1.49      1.05 o 
   5  14   7        4.77        5.42      1.70 o 
   1  15   7       50.52       45.19      2.03 o 
   2  15   7        0.85       -0.87      0.90 o 
   3  15   7        4.65        3.92      1.05 o 
   4  15   7        3.22        3.46      1.21 o 
   0  16   7        8.02        7.43      1.65 o 
   1  16   7        0.01       -0.67      0.94 o 
   2  16   7        0.00        0.97      1.00 o 
   3  16   7        2.34        2.37      1.10 o 
   4  16   7        0.27       -0.86      1.34 o 
   1  17   7        4.83        3.87      1.56 o 
   2  17   7       17.38       22.16      1.55 o 
   3  17   7        3.34        2.04      1.12 o 
   4  17   7        0.25        3.88      1.51 o 
   0  18   7        5.57        5.34      1.91 o 
   1  18   7        0.61        0.75      1.17 o 
   2  18   7        1.79        5.53      1.46 o 
   3  18   7        0.00        1.37      1.16 o 
   1  19   7        1.23        1.60      1.47 o 
   2  19   7        1.47        1.28      1.48 o 
   0  20   7        1.09       -1.14      1.90 o 
   1  20   7        0.91        3.46      1.59 o 
   0   0   8     2423.30     2413.00     87.02 o 
   1   0   8       13.74       14.90      1.25 o 
   2   0   8     5039.16     5390.74     81.05 o 
   3   0   8       89.89       96.36      2.33 o 
   4   0   8       35.90       33.52      1.77 o 
   5   0   8       94.32       91.87      2.77 o 
   6   0   8        3.63        3.97      1.67 o 
   7   0   8       12.26       17.99      4.11 o 
   1   1   8     2471.58     2606.95     29.24 o 
   2   1   8       86.44      101.50      1.83 o 
   3   1   8        0.00       -0.29      0.37 o 
   4   1   8      196.84      179.76      2.50 o 
   5   1   8        0.14       -0.74      0.74 o 
   6   1   8        1.29        0.01      1.14 o 
   7   1   8        0.02       -0.99      1.68 o 
   0   2   8       30.77       28.55      1.10 o 
   1   2   8       86.85       70.14      1.31 o 
   2   2   8      121.19      112.37      1.63 o 
   3   2   8       21.10       21.13      0.75 o 
   4   2   8       96.53       82.24      1.60 o 
   5   2   8        2.95        2.95      0.78 o 
   6   2   8        0.15        0.02      0.96 o 
   7   2   8        2.47        1.35      2.17 o 
   1   3   8       80.41       72.63      1.07 o 
   2   3   8        3.07        3.43      0.47 o 
   3   3   8      232.00      228.30      3.09 o 
   4   3   8       99.80       92.45      1.73 o 
   5   3   8        0.09       -0.34      0.70 o 
   6   3   8        1.48        0.81      1.02 o 
   0   4   8      502.35      448.28      9.03 o 
   1   4   8      183.82      163.59      2.13 o 
   2   4   8     3318.99     3111.11     34.92 o 
   3   4   8       85.10       86.83      1.54 o 
   4   4   8        4.49        2.31      0.85 o 
   5   4   8        1.45        0.31      0.73 o 
   6   4   8        0.21       -0.64      0.98 o 
   1   5   8      363.40      379.92      4.44 o 
   2   5   8      408.55      402.15      4.99 o 
   3   5   8       29.84       36.86      1.04 o 
   4   5   8      124.60      118.46      2.08 o 
   5   5   8        1.73        1.70      0.79 o 
   6   5   8        4.97        5.50      1.13 o 
   0   6   8      663.80      700.19     11.09 o 
   1   6   8       60.65       63.65      1.14 o 
   2   6   8      219.52      206.50      2.85 o 
   3   6   8       14.02       16.14      0.82 o 
   4   6   8       11.96       14.28      0.90 o 
   5   6   8        4.16        4.07      0.82 o 
   6   6   8        2.13       -1.32      1.32 o 
   1   7   8       44.19       48.26      1.05 o 
   2   7   8      101.67       94.65      1.82 o 
   3   7   8       11.95       11.35      0.78 o 
   4   7   8       13.53       16.49      0.94 o 
   5   7   8        3.29        3.40      1.00 o 
   6   7   8        3.11        0.51      1.33 o 
   0   8   8      615.68      659.12     10.57 o 
   1   8   8       13.70       16.85      0.66 o 
   2   8   8      212.43      210.66      2.77 o 
   3   8   8       56.87       56.61      1.37 o 
   4   8   8       25.89       24.32      1.14 o 
   5   8   8        5.71        4.62      1.10 o 
   6   8   8        1.30        1.59      1.36 o 
   1   9   8       26.09       26.68      0.82 o 
   2   9   8      108.24      100.26      1.66 o 
   3   9   8      162.14      164.69      2.56 o 
   4   9   8       15.07       17.31      1.15 o 
   5   9   8        1.93        0.27      1.08 o 
   6   9   8        8.67        7.13      1.43 o 
   0  10   8      133.18      132.92      3.17 o 
   1  10   8      156.38      151.17      2.30 o 
   2  10   8        4.52        4.45      0.61 o 
   3  10   8       66.15       63.62      1.63 o 
   4  10   8       34.34       41.07      1.56 o 
   5  10   8        1.18        0.77      1.09 o 
   6  10   8        0.15       -1.30      1.30 o 
   1  11   8       60.61       55.16      1.30 o 
   2  11   8       89.25       92.36      1.76 o 
   3  11   8       23.09       21.64      1.22 o 
   4  11   8       20.15       20.63      1.27 o 
   5  11   8        4.16        4.01      1.32 o 
   0  12   8        8.58        7.05      0.97 o 
   1  12   8       38.72       38.44      1.14 o 
   2  12   8       91.69       88.17      1.88 o 
   3  12   8        4.16        3.78      0.94 o 
   4  12   8        9.24       10.50      1.11 o 
   5  12   8        6.16        6.03      1.78 o 
   1  13   8        0.01        0.05      0.89 o 
   2  13   8       38.08       42.19      1.42 o 
   3  13   8        4.41        4.14      1.00 o 
   4  13   8        3.31        2.20      1.13 o 
   5  13   8        0.82        0.16      1.25 o 
   0  14   8        8.51       10.82      1.37 o 
   1  14   8        3.07        2.40      0.83 o 
   2  14   8       18.66       16.41      1.18 o 
   3  14   8        0.55       -0.91      0.91 o 
   4  14   8        0.34        0.04      1.11 o 
   5  14   8        0.49       -0.23      1.36 o 
   1  15   8        3.79        3.43      0.90 o 
   2  15   8        3.80        5.10      1.15 o 
   3  15   8        1.40       -0.49      0.99 o 
   4  15   8        3.04        5.72      1.29 o 
   0  16   8        0.12       -1.38      1.38 o 
   1  16   8        5.44        5.43      1.05 o 
   2  16   8        9.83       12.49      1.22 o 
   3  16   8        4.44        5.53      1.16 o 
   4  16   8        0.25        0.07      1.30 o 
   1  17   8        0.13        1.30      1.16 o 
   2  17   8       24.80       27.43      1.88 o 
   3  17   8        1.44        1.07      1.17 o 
   0  18   8        1.33        2.51      1.77 o 
   1  18   8        2.91        2.25      1.28 o 
   2  18   8        4.09        6.24      1.51 o 
   3  18   8        4.51        4.82      1.30 o 
   1  19   8        0.13       -0.32      1.49 o 
   2  19   8        1.52        2.95      1.56 o 
   0  20   8        2.87        5.36      2.04 o 
   1  20   8        0.78       -0.21      1.90 o 
   1   1   9        0.22        1.69      0.39 o 
   2   1   9       23.04       31.11      0.70 o 
   3   1   9      245.05      256.48      3.18 o 
   4   1   9        4.02        2.27      0.62 o 
   5   1   9       13.10       10.00      0.91 o 
   6   1   9        3.04        1.50      1.16 o 
   1   2   9       51.12       57.21      1.52 o 
   2   2   9      570.04      532.25      6.36 o 
   3   2   9       12.51       13.16      0.65 o 
   4   2   9        4.46        2.29      0.64 o 
   5   2   9        9.13        9.62      0.91 o 
   6   2   9        0.86       -1.12      1.12 o 
   1   3   9       16.04       16.71      0.88 o 
   2   3   9      656.53      673.66      7.24 o 
   3   3   9       40.10       44.29      1.06 o 
   4   3   9      113.07      110.56      2.23 o 
   5   3   9        4.40        2.93      0.85 o 
   6   3   9       11.18       11.09      1.35 o 
   0   4   9      972.47      966.19     18.30 o 
   1   4   9      118.43      127.09      1.78 o 
   2   4   9      203.68      189.76      2.64 o 
   3   4   9       66.86       62.04      1.29 o 
   4   4   9       51.15       46.13      1.30 o 
   5   4   9        4.32        4.25      0.90 o 
   6   4   9        0.00       -0.77      1.12 o 
   1   5   9      229.25      242.52      3.04 o 
   2   5   9      316.19      302.50      3.91 o 
   3   5   9       55.76       55.01      1.27 o 
   4   5   9        1.18        0.89      0.70 o 
   5   5   9        1.06       -0.80      0.80 o 
   6   5   9        0.17        1.31      1.33 o 
   0   6   9      734.24      713.10     13.96 o 
   1   6   9      402.10      441.09      5.15 o 
   2   6   9       95.28       94.58      1.51 o 
   3   6   9        2.78        2.53      0.67 o 
   4   6   9       73.16       67.97      1.57 o 
   5   6   9       22.82       23.54      1.25 o 
   6   6   9        6.64        7.92      1.46 o 
   1   7   9       18.84       17.32      0.65 o 
   2   7   9       30.93       33.19      0.97 o 
   3   7   9       18.46       19.00      0.95 o 
   4   7   9       25.69       25.72      1.27 o 
   5   7   9        0.72        0.02      0.96 o 
   6   7   9        0.32        0.26      1.34 o 
   0   8   9      956.98      927.36     17.40 o 
   1   8   9       41.29       44.24      1.00 o 
   2   8   9      270.24      267.95      3.41 o 
   3   8   9       20.83       24.87      1.23 o 
   4   8   9       22.19       23.45      1.07 o 
   5   8   9        0.35       -1.03      1.03 o 
   6   8   9        0.07       -0.29      1.28 o 
   1   9   9       72.99       65.70      1.33 o 
   2   9   9        2.41        3.60      0.61 o 
   3   9   9      104.05       93.95      1.83 o 
   4   9   9       61.66       57.86      1.72 o 
   5   9   9        1.24       -1.06      1.06 o 
   6   9   9        5.18        7.59      1.75 o 
   0  10   9       99.72      102.12      2.41 o 
   1  10   9        9.84       13.34      0.72 o 
   2  10   9       82.89       82.98      1.55 o 
   3  10   9       79.35       68.20      1.66 o 
   4  10   9       20.28       20.24      1.38 o 
   5  10   9        1.73        3.26      1.15 o 
   6  10   9        0.42       -0.95      1.42 o 
   1  11   9        0.48       -0.54      0.54 o 
   2  11   9       48.99       48.11      1.30 o 
   3  11   9       71.21       72.58      1.89 o 
   4  11   9        0.98        2.05      1.03 o 
   5  11   9        1.10        0.00      1.19 o 
   0  12   9       83.20       84.16      2.27 o 
   1  12   9        3.88        4.70      0.66 o 
   2  12   9        1.35        0.62      0.84 o 
   3  12   9        5.73        3.93      0.95 o 
   4  12   9       13.70       13.54      1.32 o 
   5  12   9        2.01        0.78      1.26 o 
   1  13   9       41.56       39.12      1.34 o 
   2  13   9       11.07        9.89      1.05 o 
   3  13   9       13.00       12.12      1.25 o 
   4  13   9        3.22        4.19      1.20 o 
   5  13   9        0.23       -0.53      1.53 o 
   0  14   9        1.90        1.37      1.10 o 
   1  14   9       20.29       18.30      1.10 o 
   2  14   9       17.53       18.33      1.25 o 
   3  14   9        2.28        0.97      0.98 o 
   4  14   9        0.72        0.88      1.14 o 
   5  14   9        0.74        0.73      1.56 o 
   1  15   9        8.70        9.27      1.00 o 
   2  15   9       20.78       19.42      1.32 o 
   3  15   9        1.96        3.00      1.07 o 
   4  15   9        3.50        3.11      1.25 o 
   0  16   9        0.00        2.40      1.48 o 
   1  16   9       13.31       12.74      1.23 o 
   2  16   9        0.64        0.84      1.02 o 
   3  16   9        0.26       -1.12      1.12 o 
   4  16   9        1.19        4.48      1.38 o 
   1  17   9        0.00       -1.08      1.08 o 
   2  17   9        6.77        6.22      1.30 o 
   3  17   9        2.50        5.96      1.37 o 
   0  18   9       35.96       51.66      3.26 o 
   1  18   9        1.39        2.28      1.40 o 
   2  18   9        6.72        9.34      1.64 o 
   3  18   9        2.89        3.12      1.45 o 
   1  19   9        0.00       -0.32      1.43 o 
   2  19   9        0.43       -0.16      1.93 o 
   0  20   9        1.84        4.08      2.18 o 
   1  20   9        1.42        2.59      2.63 o 
   0   0  10       17.55       26.14      2.10 o 
   1   0  10      154.65      173.55      3.82 o 
   2   0  10      253.37      286.53      4.44 o 
   3   0  10       37.24       38.22      1.25 o 
   4   0  10       16.06       18.18      1.15 o 
   5   0  10       23.65       19.89      1.96 o 
   6   0  10        0.24        1.17      1.67 o 
   1   1  10      131.08      144.96      3.09 o 
   2   1  10       19.77       26.65      0.76 o 
   3   1  10        3.96        6.36      0.48 o 
   4   1  10        5.00        7.13      0.67 o 
   5   1  10        5.12        5.63      1.08 o 
   6   1  10        1.25        0.73      1.18 o 
   0   2  10       47.54       43.77      1.25 o 
   1   2  10      455.21      468.28      5.72 o 
   2   2  10        0.68       -0.40      0.40 o 
   3   2  10        1.29        2.35      0.51 o 
   4   2  10       48.21       47.38      1.22 o 
   5   2  10        0.02       -0.82      0.82 o 
   6   2  10        0.14       -0.51      1.16 o 
   1   3  10       25.35       19.17      0.86 o 
   2   3  10      633.58      642.44      7.65 o 
   3   3  10        0.19        0.07      0.49 o 
   4   3  10       12.73       14.50      0.92 o 
   5   3  10       17.33       18.21      1.39 o 
   6   3  10        0.81        0.01      1.14 o 
   0   4  10      790.38      881.59     24.08 o 
   1   4  10      165.61      154.01      2.11 o 
   2   4  10      103.00      122.11      1.67 o 
   3   4  10       24.99       23.47      0.95 o 
   4   4  10        1.28        0.98      0.67 o 
   5   4  10       25.23       28.04      1.34 o 
   6   4  10        0.91        1.03      1.23 o 
   1   5  10      700.65      651.20      7.39 o 
   2   5  10       24.96       34.68      0.86 o 
   3   5  10      100.04       99.30      1.82 o 
   4   5  10       12.27       10.65      0.85 o 
   5   5  10        6.17        6.08      0.96 o 
   6   5  10        7.97        9.10      1.52 o 
   0   6  10       74.51       85.06      2.49 o 
   1   6  10        1.77        0.65      0.42 o 
   2   6  10       13.38        9.21      0.58 o 
   3   6  10      294.96      276.00      3.81 o 
   4   6  10        0.49        0.52      0.79 o 
   5   6  10        0.64        0.82      0.89 o 
   6   6  10        0.06       -0.86      1.49 o 
   1   7  10      204.96      199.68      2.65 o 
   2   7  10       27.29       26.62      0.82 o 
   3   7  10       81.88       82.97      1.75 o 
   4   7  10        0.29       -0.54      0.82 o 
   5   7  10        0.51       -0.96      0.96 o 
   6   7  10        3.47        3.66      1.73 o 
   0   8  10      285.22      262.20      9.51 o 
   1   8  10        0.01        0.42      0.47 o 
   2   8  10       76.80       77.66      1.45 o 
   3   8  10      296.46      289.78      4.01 o 
   4   8  10        7.78        8.60      1.05 o 
   5   8  10        2.54        1.86      1.12 o 
   6   8  10        1.20        2.86      1.68 o 
   1   9  10        0.64        0.98      0.52 o 
   2   9  10      231.64      234.94      3.14 o 
   3   9  10       73.13       79.00      1.70 o 
   4   9  10       27.40       28.68      1.46 o 
   5   9  10        0.17       -0.46      1.08 o 
   6   9  10        0.41       -1.51      1.55 o 
   0  10  10        7.62       11.23      0.99 o 
   1  10  10       21.46       23.99      0.88 o 
   2  10  10       74.58       80.33      1.55 o 
   3  10  10        0.50        1.39      0.81 o 
   4  10  10       29.07       30.56      1.54 o 
   5  10  10        0.59        0.20      1.16 o 
   1  11  10       79.68       75.55      1.57 o 
   2  11  10        5.50        3.76      0.83 o 
   3  11  10       12.64        9.12      1.00 o 
   4  11  10       10.52       10.24      1.24 o 
   5  11  10        3.76        4.63      1.26 o 
   0  12  10        5.40        4.33      0.95 o 
   1  12  10       24.60       25.25      0.98 o 
   2  12  10        2.63        1.27      0.88 o 
   3  12  10       10.71       12.27      1.10 o 
   4  12  10        0.24       -1.02      1.02 o 
   5  12  10        1.14        0.92      1.43 o 
   1  13  10        5.91        6.49      0.90 o 
   2  13  10        0.00       -0.81      0.81 o 
   3  13  10        1.85        0.73      0.94 o 
   4  13  10        0.32       -0.83      1.05 o 
   5  13  10        0.01       -0.14      1.27 o 
   0  14  10       20.85       18.19      1.59 o 
   1  14  10        1.53        1.95      0.84 o 
   2  14  10        1.13        1.45      0.91 o 
   3  14  10        0.24       -1.03      1.03 o 
   4  14  10        0.03       -0.45      1.15 o 
   1  15  10        2.91        4.79      0.94 o 
   2  15  10        3.09        2.13      1.01 o 
   3  15  10        0.00       -0.21      1.11 o 
   4  15  10        0.26       -1.20      1.20 o 
   0  16  10       11.85       11.32      1.88 o 
   1  16  10        1.42        1.06      1.00 o 
   2  16  10        2.96        0.77      1.04 o 
   3  16  10        0.29        1.16      1.22 o 
   4  16  10        0.19       -0.09      1.41 o 
   1  17  10        2.73        2.32      1.37 o 
   2  17  10        0.24       -0.24      1.18 o 
   3  17  10        2.10        1.51      1.37 o 
   0  18  10        0.68        0.67      1.80 o 
   1  18  10        0.27        0.52      1.46 o 
   2  18  10        2.14        1.09      1.42 o 
   3  18  10        0.51        0.51      2.86 o 
   1  19  10        5.85        5.31      1.60 o 
   2  19  10        1.18        1.24      1.70 o 
   1   1  11      824.84      766.39     11.62 o 
   2   1  11      388.73      372.94      4.66 o 
   3   1  11       89.69       90.22      1.46 o 
   4   1  11        8.69        8.90      0.67 o 
   5   1  11        5.01        6.42      1.16 o 
   6   1  11        2.02        0.22      1.23 o 
   0   2  11      283.59      310.59      5.39 o 
   1   2  11     1463.69     1410.23     16.17 o 
   2   2  11      120.67      113.53      1.80 o 
   3   2  11      110.51       98.56      1.66 o 
   4   2  11        1.23        2.35      0.71 o 
   5   2  11       11.78        8.73      1.21 o 
   6   2  11        0.18       -1.16      1.16 o 
   1   3  11      341.67      351.95      4.72 o 
   2   3  11       34.56       37.99      0.98 o 
   3   3  11       35.52       33.81      1.23 o 
   4   3  11        1.72        0.70      0.69 o 
   5   3  11        0.21       -0.99      0.99 o 
   6   3  11        0.50        0.19      1.22 o 
   0   4  11      110.91      103.85      4.29 o 
   1   4  11        8.02        7.56      0.58 o 
   2   4  11        6.40       10.18      0.64 o 
   3   4  11       60.79       53.39      1.27 o 
   4   4  11       16.40       15.73      1.00 o 
   5   4  11        0.17       -0.64      1.05 o 
   6   4  11        0.00       -1.14      1.14 o 
   1   5  11       13.12       19.62      0.71 o 
   2   5  11        0.74        0.14      0.40 o 
   3   5  11      865.36      819.82      9.80 o 
   4   5  11        0.11       -0.77      0.77 o 
   5   5  11        0.37       -0.33      0.86 o 
   6   5  11        1.43        1.47      1.37 o 
   0   6  11      100.62      105.58      2.70 o 
   1   6  11      112.91      106.39      1.66 o 
   2   6  11       65.31       65.41      1.27 o 
   3   6  11      683.10      636.08      7.81 o 
   4   6  11       21.51       25.52      1.20 o 
   5   6  11        3.65        3.77      0.96 o 
   6   6  11        0.03       -1.50      1.50 o 
   1   7  11        5.25        8.90      0.59 o 
   2   7  11       12.67       11.86      0.68 o 
   3   7  11      459.37      439.19      5.67 o 
   4   7  11       10.13        9.29      0.99 o 
   5   7  11        0.70       -0.96      0.96 o 
   6   7  11        2.34        0.92      1.57 o 
   0   8  11       96.36      105.14      3.62 o 
   1   8  11        0.33       -0.16      0.49 o 
   2   8  11      199.11      193.11      2.70 o 
   3   8  11       22.96       23.92      1.08 o 
   4   8  11        0.77        0.79      0.93 o 
   5   8  11        0.13       -0.97      1.08 o 
   6   8  11        0.05       -1.60      1.60 o 
   1   9  11        9.82        9.11      0.75 o 
   2   9  11        1.82        1.93      0.75 o 
   3   9  11       24.21       30.45      1.28 o 
   4   9  11       12.55       13.73      1.27 o 
   5   9  11        0.00        1.00      1.11 o 
   6   9  11        0.01       -1.70      1.70 o 
   0  10  11        9.90        9.33      0.96 o 
   1  10  11      209.65      194.12      2.86 o 
   2  10  11       27.55       28.02      1.09 o 
   3  10  11        3.05        3.88      0.95 o 
   4  10  11        6.68        7.77      1.51 o 
   5  10  11        2.16        1.34      1.16 o 
   1  11  11        3.11        2.86      0.65 o 
   2  11  11       16.93       17.89      1.04 o 
   3  11  11       14.96       15.80      1.26 o 
   4  11  11        1.74        1.04      1.05 o 
   5  11  11        1.37        1.82      1.22 o 
   0  12  11       65.20       54.34      2.51 o 
   1  12  11        2.92        1.95      0.68 o 
   2  12  11        3.14        3.39      0.91 o 
   3  12  11        0.98       -1.00      1.00 o 
   4  12  11        0.12        0.32      1.11 o 
   5  12  11        1.45        0.78      1.22 o 
   1  13  11       65.81       65.03      1.72 o 
   2  13  11       10.07        8.85      1.06 o 
   3  13  11        4.68        4.98      1.15 o 
   4  13  11        0.20       -0.81      1.10 o 
   5  13  11        0.09       -0.12      1.90 o 
   0  14  11       48.63       39.50      3.08 o 
   1  14  11        1.24        1.90      0.85 o 
   2  14  11        8.61        7.95      1.10 o 
   3  14  11        0.26       -0.65      1.09 o 
   4  14  11        0.49       -1.16      1.16 o 
   1  15  11        6.06        6.45      1.01 o 
   2  15  11        0.29       -0.91      0.99 o 
   3  15  11        1.09        0.82      1.13 o 
   4  15  11        3.52        2.35      1.28 o 
   0  16  11        2.28        0.17      1.56 o 
   1  16  11       12.24       16.15      1.97 o 
   2  16  11        2.36        0.92      1.07 o 
   3  16  11        2.79        2.06      1.28 o 
   1  17  11        0.01       -0.05      1.41 o 
   2  17  11        0.32        0.70      1.33 o 
   3  17  11       12.31       16.57      1.60 o 
   0  18  11        0.01        1.33      1.84 o 
   1  18  11        4.81        3.75      1.52 o 
   2  18  11        4.62        6.74      1.78 o 
   1  19  11        0.00        0.99      1.54 o 
   0   0  12      511.44      571.40     13.32 o 
   1   0  12     1199.80     1176.98     27.40 o 
   2   0  12        0.21       -0.67      0.67 o 
   3   0  12        0.83       -0.56      0.56 o 
   4   0  12       68.09       67.02      2.78 o 
   5   0  12       22.91       16.69      1.90 o 
   6   0  12        0.07       -1.70      1.70 o 
   1   1  12      104.84      128.31      3.51 o 
   2   1  12       32.79       39.16      1.28 o 
   3   1  12       66.93       62.82      1.17 o 
   4   1  12        7.84        5.73      1.04 o 
   5   1  12        1.33        0.97      1.07 o 
   6   1  12        3.06        2.06      1.25 o 
   0   2  12      461.06      477.87     10.57 o 
   1   2  12      156.51      163.88      2.44 o 
   2   2  12       10.50       16.54      0.71 o 
   3   2  12       11.85        9.11      0.62 o 
   4   2  12        2.71        1.70      0.72 o 
   5   2  12        0.69        0.70      1.05 o 
   6   2  12        0.01       -0.41      1.23 o 
   1   3  12       93.46       84.75      1.56 o 
   2   3  12       31.48       27.37      0.88 o 
   3   3  12      112.69       92.90      1.82 o 
   4   3  12        3.55        3.20      0.77 o 
   5   3  12       10.23       12.28      1.31 o 
   6   3  12        3.08        3.29      1.33 o 
   0   4  12      214.04      215.08      6.32 o 
   1   4  12      276.91      274.28      3.47 o 
   2   4  12        0.17        0.38      0.50 o 
   3   4  12      178.54      158.27      2.67 o 
   4   4  12       18.10       20.19      1.07 o 
   5   4  12        5.08        2.25      1.10 o 
   6   4  12        0.40       -0.26      1.30 o 
   1   5  12      275.09      258.60      3.31 o 
   2   5  12        2.01        1.17      0.65 o 
   3   5  12      447.69      421.62      5.79 o 
   4   5  12        3.63        2.35      0.83 o 
   5   5  12        0.47        1.11      1.12 o 
   6   5  12        2.23       -1.06      1.37 o 
   0   6  12      201.17      215.77      7.50 o 
   1   6  12        7.29        8.14      0.56 o 
   2   6  12      163.18      143.85      2.14 o 
   3   6  12       28.22       30.23      1.31 o 
   4   6  12        9.64        8.36      0.96 o 
   5   6  12        2.04        0.93      1.04 o 
   6   6  12        0.37        0.72      1.51 o 
   1   7  12        0.42        0.00      0.47 o 
   2   7  12       30.29       36.38      1.04 o 
   3   7  12      300.21      308.28      4.83 o 
   4   7  12       44.96       46.95      1.57 o 
   5   7  12        7.07        6.61      1.31 o 
   6   7  12        1.66        1.47      1.66 o 
   0   8  12       44.44       37.99      1.44 o 
   1   8  12       69.20       67.39      1.36 o 
   2   8  12      217.01      213.88      2.96 o 
   3   8  12      108.70      116.18      2.54 o 
   4   8  12        3.40        2.01      1.00 o 
   5   8  12        0.25       -0.12      1.14 o 
   6   8  12        0.01       -1.52      1.56 o 
   1   9  12       33.26       32.94      1.02 o 
   2   9  12       95.04       94.54      1.85 o 
   3   9  12       39.45       39.97      1.42 o 
   4   9  12       14.17       15.38      1.18 o 
   5   9  12        0.06        0.42      1.10 o 
   0  10  12        7.67        8.16      0.99 o 
   1  10  12        1.10        0.91      0.62 o 
   2  10  12        8.13        7.95      0.83 o 
   3  10  12        0.15       -0.56      0.82 o 
   4  10  12        9.14        9.94      1.21 o 
   5  10  12        0.40       -0.61      1.14 o 
   1  11  12       44.17       44.24      1.30 o 
   2  11  12       37.33       34.42      1.30 o 
   3  11  12        0.39       -0.95      0.95 o 
   4  11  12        0.48        0.93      1.08 o 
   5  11  12        0.70        0.88      1.25 o 
   0  12  12        0.17        0.38      0.93 o 
   1  12  12       66.21       69.15      1.69 o 
   2  12  12       22.13       19.63      1.23 o 
   3  12  12        2.05        2.98      1.07 o 
   4  12  12        1.38        1.27      1.16 o 
   5  12  12        4.18        3.42      1.46 o 
   1  13  12       14.91       18.85      1.06 o 
   2  13  12        3.20        1.88      0.96 o 
   3  13  12        3.66        2.27      1.15 o 
   4  13  12        0.11        0.48      1.17 o 
   0  14  12        4.75        3.47      1.23 o 
   1  14  12        3.81        5.04      0.95 o 
   2  14  12        1.58        1.49      1.06 o 
   3  14  12        0.00       -0.42      1.09 o 
   4  14  12        2.67        3.26      1.33 o 
   1  15  12        3.66        4.99      1.06 o 
   2  15  12        1.02        1.16      1.14 o 
   3  15  12        4.16        5.37      1.33 o 
   4  15  12        0.03       -1.28      1.28 o 
   0  16  12        0.58        1.54      1.61 o 
   1  16  12        1.03        2.73      1.15 o 
   2  16  12        2.64        6.26      1.31 o 
   3  16  12        0.31        0.82      1.32 o 
   1  17  12        1.26        1.55      1.42 o 
   2  17  12        2.97        4.32      1.43 o 
   3  17  12        1.27        1.42      1.50 o 
   0  18  12        6.83        7.12      2.47 o 
   1  18  12        0.27        2.30      1.84 o 
   2  18  12        0.42       -1.75      1.99 o 
   1  19  12        0.24       -0.85      1.63 o 
   1   1  13       20.06       19.25      0.76 o 
   2   1  13       59.39       57.58      1.21 o 
   3   1  13       26.78       34.41      1.00 o 
   4   1  13        9.29        6.30      1.07 o 
   5   1  13        3.70        2.75      1.12 o 
   6   1  13        2.36        0.90      1.30 o 
   0   2  13      499.38      503.71      9.10 o 
   1   2  13       14.82       11.88      0.68 o 
   2   2  13        4.66        5.56      0.56 o 
   3   2  13        7.08        6.95      0.63 o 
   4   2  13        6.91        4.81      0.91 o 
   5   2  13        3.83        3.73      1.20 o 
   6   2  13        1.69        1.40      1.31 o 
   1   3  13       92.58       69.03      1.42 o 
   2   3  13      146.60      129.04      2.08 o 
   3   3  13        6.17        4.04      0.71 o 
   4   3  13        0.06        0.41      0.84 o 
   5   3  13        0.05       -1.10      1.10 o 
   6   3  13        2.86        3.09      1.39 o 
   0   4  13      109.74      111.81      2.75 o 
   1   4  13        8.41       10.34      0.69 o 
   2   4  13       35.12       34.85      1.08 o 
   3   4  13        1.59       -0.62      0.89 o 
   4   4  13       45.71       45.98      1.63 o 
   5   4  13        2.15        2.59      1.17 o 
   6   4  13        0.59        2.22      1.40 o 
   1   5  13       23.33       19.22      0.75 o 
   2   5  13      280.92      271.00      3.75 o 
   3   5  13        5.85        5.26      1.00 o 
   4   5  13       18.57       20.46      1.22 o 
   5   5  13        2.06        1.97      1.17 o 
   6   5  13        0.44       -0.32      1.42 o 
   0   6  13       45.90       45.89      2.46 o 
   1   6  13       70.60       72.20      1.50 o 
   2   6  13      106.82      101.97      1.92 o 
   3   6  13        0.09        0.72      0.87 o 
   4   6  13        1.98        1.68      0.89 o 
   5   6  13        3.69        4.44      1.25 o 
   6   6  13        0.42        0.28      1.61 o 
   1   7  13       19.80       22.95      0.87 o 
   2   7  13      225.88      214.52      3.38 o 
   3   7  13       22.11       23.25      1.24 o 
   4   7  13       18.41       17.80      1.19 o 
   5   7  13        6.47        6.24      1.39 o 
   6   7  13        0.00       -1.53      1.53 o 
   0   8  13       14.55       16.72      1.08 o 
   1   8  13        4.98        6.82      0.67 o 
   2   8  13       20.21       18.49      0.98 o 
   3   8  13       61.56       63.21      1.80 o 
   4   8  13       68.26       71.23      2.06 o 
   5   8  13        0.02       -1.20      1.20 o 
   1   9  13       11.93       10.86      0.76 o 
   2   9  13        4.42        4.10      0.86 o 
   3   9  13       26.81       31.07      1.31 o 
   4   9  13        9.05        8.87      1.46 o 
   5   9  13        1.12       -1.21      1.21 o 
   0  10  13       61.16       60.41      2.08 o 
   1  10  13        1.10       -0.61      0.64 o 
   2  10  13       18.84       18.99      1.08 o 
   3  10  13        8.03        7.48      1.02 o 
   4  10  13        1.86        2.40      1.14 o 
   5  10  13        8.41        7.20      1.51 o 
   1  11  13       57.57       59.61      1.44 o 
   2  11  13       14.32       16.46      1.15 o 
   3  11  13        0.30       -0.72      0.94 o 
   4  11  13        0.03        0.84      1.14 o 
   5  11  13        0.73        1.24      1.34 o 
   0  12  13       17.01       17.82      1.34 o 
   1  12  13       32.14       31.35      1.16 o 
   2  12  13       18.20       19.22      1.36 o 
   3  12  13        2.09        0.12      1.04 o 
   4  12  13        3.64        2.11      1.21 o 
   5  12  13        0.44       -0.02      1.49 o 
   1  13  13        0.03       -0.10      0.76 o 
   2  13  13        0.46       -0.18      1.03 o 
   3  13  13        0.28       -0.92      1.07 o 
   4  13  13        6.37        9.48      1.41 o 
   0  14  13        2.42        1.30      1.25 o 
   1  14  13        8.11        6.83      1.01 o 
   2  14  13        7.12       11.23      1.28 o 
   3  14  13        0.32       -0.97      1.15 o 
   4  14  13        3.76        4.27      1.37 o 
   1  15  13        1.55        3.32      1.06 o 
   2  15  13        2.32        0.86      1.16 o 
   3  15  13        1.72        1.85      1.26 o 
   4  15  13        0.52       -1.30      1.47 o 
   0  16  13        2.71        1.35      2.18 o 
   1  16  13        0.07        3.06      1.17 o 
   2  16  13        0.05        1.86      1.29 o 
   3  16  13        0.41        0.60      1.30 o 
   1  17  13        0.23        0.06      1.47 o 
   2  17  13        0.96        0.90      1.59 o 
   3  17  13        0.30        0.97      4.24 o 
   0  18  13        4.31        6.64      2.04 o 
   1  18  13        0.53        0.43      1.59 o 
   2  18  13        0.03       -1.71      1.71 o 
   0   0  14       36.49       29.79      1.69 o 
   1   0  14        2.84        1.80      0.53 o 
   2   0  14      590.67      620.49     11.34 o 
   3   0  14       27.86       29.36      2.35 o 
   4   0  14        2.01        1.04      1.34 o 
   5   0  14        1.02        0.37      1.64 o 
   6   0  14       10.49       13.19      2.28 o 
   1   1  14        4.21        4.39      0.72 o 
   2   1  14       19.23       18.57      0.93 o 
   3   1  14        0.01       -0.61      0.61 o 
   4   1  14       27.79       21.28      1.37 o 
   5   1  14        5.89        3.03      1.21 o 
   6   1  14        0.97        0.67      1.33 o 
   0   2  14      169.95      140.36      4.93 o 
   1   2  14       63.05       67.69      1.48 o 
   2   2  14       11.48        8.60      0.76 o 
   3   2  14        3.82        1.03      0.76 o 
   4   2  14        4.40        3.33      1.00 o 
   5   2  14       15.91       13.82      1.42 o 
   6   2  14        0.21        0.04      1.38 o 
   1   3  14      186.79      185.41      2.78 o 
   2   3  14        0.02       -0.53      0.53 o 
   3   3  14       36.34       33.67      1.21 o 
   4   3  14        2.15        1.06      0.87 o 
   5   3  14        5.64        5.32      1.26 o 
   6   3  14        1.29        2.25      1.40 o 
   0   4  14       83.60       73.61      2.96 o 
   1   4  14      233.00      241.94      3.43 o 
   2   4  14      323.41      289.73      3.97 o 
   3   4  14        5.84        4.54      0.77 o 
   4   4  14        3.70        3.70      0.97 o 
   5   4  14        0.43        0.39      1.14 o 
   6   4  14        3.71        8.21      1.51 o 
   1   5  14       14.81       15.15      0.71 o 
   2   5  14       63.90       65.85      1.54 o 
   3   5  14        2.92        0.56      0.81 o 
   4   5  14        0.25        2.55      0.98 o 
   5   5  14        0.41        0.60      1.23 o 
   6   5  14        1.11        0.22      1.52 o 
   0   6  14        5.69        8.92      0.90 o 
   1   6  14        0.02       -0.57      0.57 o 
   2   6  14       22.68       27.20      1.16 o 
   3   6  14       67.15       57.93      1.69 o 
   4   6  14       13.84       17.38      1.31 o 
   5   6  14        0.12        1.60      1.20 o 
   6   6  14        0.14       -1.56      1.56 o 
   1   7  14       70.47       74.33      2.00 o 
   2   7  14       60.84       62.96      1.57 o 
   3   7  14      111.03      115.10      2.36 o 
   4   7  14       61.43       60.74      1.82 o 
   5   7  14        0.73        0.61      1.33 o 
   0   8  14        9.74       13.02      1.08 o 
   1   8  14      135.15      124.78      2.47 o 
   2   8  14      205.57      208.05      3.37 o 
   3   8  14       43.62       42.20      1.48 o 
   4   8  14       30.02       32.06      1.64 o 
   5   8  14        0.21        0.74      1.38 o 
   1   9  14       87.76       77.29      1.98 o 
   2   9  14       60.95       58.22      1.64 o 
   3   9  14       68.77       68.99      1.83 o 
   4   9  14        7.21        8.20      1.10 o 
   5   9  14        2.68        0.92      1.63 o 
   0  10  14       71.18       69.95      4.34 o 
   1  10  14        0.46        0.23      0.66 o 
   2  10  14        8.75        9.96      1.00 o 
   3  10  14        6.43        6.40      1.06 o 
   4  10  14       16.15       16.15      1.47 o 
   5  10  14        2.10        2.88      1.45 o 
   1  11  14        2.42        3.74      0.77 o 
   2  11  14        6.14        8.00      1.03 o 
   3  11  14        2.30        2.50      1.07 o 
   4  11  14        4.05        4.21      1.21 o 
   5  11  14        0.06       -1.17      1.35 o 
   0  12  14       25.44       22.40      2.17 o 
   1  12  14        9.17        6.78      0.83 o 
   2  12  14       33.37       37.70      1.70 o 
   3  12  14        3.93        4.65      1.19 o 
   4  12  14        0.14       -0.04      1.23 o 
   1  13  14        4.83        3.46      0.85 o 
   2  13  14        0.93        0.85      1.06 o 
   3  13  14        1.96        4.02      1.19 o 
   4  13  14        1.35        2.29      1.32 o 
   0  14  14        6.81        7.57      1.45 o 
   1  14  14        0.90        0.86      0.97 o 
   2  14  14        3.53        2.83      1.21 o 
   3  14  14        2.29        0.65      1.20 o 
   4  14  14        0.01       -1.27      1.27 o 
   1  15  14        0.16       -0.77      1.09 o 
   2  15  14        0.42        0.20      1.15 o 
   3  15  14        0.12       -1.25      1.25 o 
   0  16  14       19.40       32.77      4.24 o 
   1  16  14        8.23        7.13      1.43 o 
   2  16  14        9.61       15.36      1.97 o 
   3  16  14        0.12       -0.77      1.31 o 
   1  17  14        3.88        4.83      1.94 o 
   2  17  14        1.45        4.16      1.48 o 
   0  18  14        4.75        2.02      3.32 o 
   1  18  14        0.86       -1.55      1.55 o 
   1   1  15        6.92        3.75      0.58 o 
   2   1  15        0.77       -0.27      0.65 o 
   3   1  15        4.56        2.76      0.72 o 
   4   1  15       11.60       10.21      1.23 o 
   5   1  15        1.38       -0.61      1.13 o 
   6   1  15        3.59        4.05      1.49 o 
   0   2  15       23.23       19.87      1.10 o 
   1   2  15       89.51       99.07      1.82 o 
   2   2  15      396.59      381.04      6.56 o 
   3   2  15        1.36        0.64      0.81 o 
   4   2  15        1.58        1.08      1.02 o 
   5   2  15        3.43        2.78      1.21 o 
   6   2  15        0.44        0.01      1.36 o 
   1   3  15        8.25        7.58      0.70 o 
   2   3  15       41.48       34.93      1.12 o 
   3   3  15       33.24       34.04      1.38 o 
   4   3  15       25.18       26.47      1.54 o 
   5   3  15        6.74        7.73      1.37 o 
   6   3  15        2.55        4.57      1.46 o 
   0   4  15      579.22      563.18     21.88 o 
   1   4  15       95.80       90.77      1.76 o 
   2   4  15        0.03        1.41      0.67 o 
   3   4  15       29.75       32.19      1.70 o 
   4   4  15        0.80       -0.84      0.92 o 
   5   4  15        5.68        6.90      1.29 o 
   6   4  15        0.05       -0.05      1.40 o 
   1   5  15      152.68      145.36      3.06 o 
   2   5  15       12.50       13.85      0.93 o 
   3   5  15       38.97       34.91      1.33 o 
   4   5  15       93.26       85.80      2.28 o 
   5   5  15        0.04       -1.18      1.18 o 
   6   5  15        1.73        1.18      1.88 o 
   0   6  15        0.61       -0.56      0.73 o 
   1   6  15       13.94       13.13      0.85 o 
   2   6  15      763.81      725.95      8.93 o 
   3   6  15       16.31       19.39      1.17 o 
   4   6  15        5.34        2.53      1.11 o 
   5   6  15        3.12        3.51      1.42 o 
   1   7  15       47.10       47.00      1.21 o 
   3   7  15       42.70       38.86      1.74 o 
   4   7  15       61.28       57.86      1.98 o 
   5   7  15        0.56       -0.81      1.36 o 
   0   8  15       66.22       68.60      4.33 o 
   1   8  15        7.45        6.44      0.75 o 
   2   8  15        0.57        0.55      0.86 o 
   3   8  15       33.24       34.61      1.40 o 
   4   8  15        8.32        6.96      1.26 o 
   5   8  15        2.68        2.42      1.56 o 
   1   9  15        0.44        0.41      0.66 o 
   2   9  15       50.76       54.37      1.64 o 
   3   9  15       15.17       15.29      1.15 o 
   4   9  15        0.47        2.05      1.11 o 
   5   9  15        0.32        1.59      1.51 o 
   0  10  15       94.76       86.54      5.37 o 
   1  10  15        0.14        0.33      0.70 o 
   2  10  15       40.47       42.30      1.58 o 
   3  10  15        0.05       -0.03      0.93 o 
   4  10  15        0.07       -1.21      1.21 o 
   5  10  15        1.89        2.51      1.46 o 
   1  11  15        0.49        1.51      0.80 o 
   2  11  15       16.59       15.00      1.19 o 
   3  11  15        4.62        4.56      1.17 o 
   4  11  15        1.20        1.06      1.17 o 
   5  11  15        0.05        0.39      1.69 o 
   0  12  15        7.46        3.96      1.11 o 
   1  12  15        0.40        0.77      0.96 o 
   2  12  15        0.08       -0.71      0.95 o 
   3  12  15        0.69       -0.07      1.07 o 
   4  12  15        0.66        0.03      1.22 o 
   1  13  15        0.19       -0.86      0.92 o 
   2  13  15        5.99        4.93      1.19 o 
   3  13  15        0.41       -0.79      1.16 o 
   4  13  15        0.20        1.89      1.33 o 
   0  14  15        3.12       -0.79      1.60 o 
   1  14  15        0.15       -1.02      1.04 o 
   2  14  15       12.16       17.28      1.49 o 
   3  14  15        3.90        5.51      1.37 o 
   4  14  15        2.22        2.81      1.59 o 
   1  15  15        0.05        0.54      1.45 o 
   2  15  15        0.01        0.63      1.23 o 
   3  15  15        2.05        3.02      1.46 o 
   0  16  15        4.17        3.20      1.83 o 
   1  16  15        1.18        1.90      1.34 o 
   2  16  15        0.73        1.22      1.33 o 
   3  16  15        2.70        2.88      1.67 o 
   1  17  15        0.38       -1.13      1.50 o 
   2  17  15        1.80        3.94      1.54 o 
   0  18  15        0.17       -3.03      3.03 o 
   1  18  15        0.54        4.46      5.56 o 
   0   0  16      231.86      208.69      7.51 o 
   1   0  16       27.91       25.73      1.57 o 
   2   0  16        0.38        0.65      0.93 o 
   3   0  16        1.03        0.75      1.00 o 
   4   0  16       33.53       27.19      2.27 o 
   5   0  16        8.43        4.36      1.88 o 
   6   0  16        0.78        2.36      2.08 o 
   1   1  16        2.54        3.07      0.59 o 
   2   1  16       16.99       21.19      1.05 o 
   3   1  16        0.00       -0.76      0.76 o 
   4   1  16        1.55       -0.42      1.01 o 
   5   1  16        0.18        0.78      1.19 o 
   6   1  16        0.04       -0.51      1.40 o 
   0   2  16       32.16       34.47      1.38 o 
   1   2  16        2.23        2.60      0.61 o 
   2   2  16       50.31       48.13      1.48 o 
   3   2  16       19.84       18.61      1.19 o 
   4   2  16        0.00       -0.93      1.03 o 
   5   2  16        0.07       -1.16      1.16 o 
   6   2  16        0.09       -1.41      1.41 o 
   1   3  16      166.92      159.93      3.93 o 
   2   3  16       15.98       11.85      0.81 o 
   3   3  16        5.52        3.93      0.89 o 
   4   3  16       20.88       21.96      1.52 o 
   5   3  16        1.71        4.14      1.33 o 
   6   3  16        2.04        6.53      2.27 o 
   0   4  16      181.89      164.06     10.45 o 
   1   4  16       40.99       33.41      1.15 o 
   2   4  16        1.81        1.22      0.68 o 
   3   4  16        0.84        0.03      0.84 o 
   4   4  16       13.87       18.57      1.49 o 
   5   4  16        3.78        4.30      1.34 o 
   1   5  16       42.43       47.34      1.79 o 
   2   5  16      118.69      109.26      2.10 o 
   3   5  16        8.66       10.72      1.07 o 
   5   5  16        0.58        0.26      1.29 o 
   0   6  16       20.95       19.77      1.60 o 
   1   6  16        4.04        1.26      0.85 o 
   2   6  16       17.40       23.08      1.24 o 
   3   6  16        9.40        8.91      1.10 o 
   4   6  16        7.00        5.96      1.21 o 
   5   6  16        7.18        8.66      1.46 o 
   1   7  16      108.86      107.65      2.73 o 
   2   7  16      100.94      107.33      2.26 o 
   3   7  16        9.77       13.36      1.10 o 
   4   7  16       19.72       18.77      1.43 o 
   5   7  16        2.31        2.48      1.46 o 
   0   8  16       70.51       66.21      3.35 o 
   1   8  16       43.45       46.08      1.38 o 
   2   8  16       24.63       25.06      1.63 o 
   3   8  16       13.67       17.10      1.18 o 
   4   8  16        9.90       10.61      1.38 o 
   5   8  16        1.20        1.45      1.50 o 
   1   9  16        0.68        2.31      0.77 o 
   2   9  16        4.41        4.72      0.94 o 
   3   9  16        1.31        2.45      0.95 o 
   4   9  16       13.53       16.44      1.96 o 
   5   9  16       10.00       15.28      1.94 o 
   0  10  16        2.13        3.75      1.06 o 
   1  10  16       68.48       61.06      1.61 o 
   2  10  16        0.00        0.58      0.87 o 
   3  10  16        0.07       -0.50      0.97 o 
   4  10  16        1.93        2.11      1.29 o 
   5  10  16        0.93        2.75      1.82 o 
   1  11  16       20.85       22.05      1.29 o 
   2  11  16        7.19        6.04      1.06 o 
   3  11  16        0.17       -1.03      1.03 o 
   4  11  16        0.88       -0.26      1.31 o 
   0  12  16        4.26        2.01      1.10 o 
   1  12  16        6.26        3.08      0.94 o 
   2  12  16        9.99        9.95      1.18 o 
   3  12  16        0.76       -0.28      1.14 o 
   4  12  16        1.74       -0.04      1.33 o 
   1  13  16        0.61        0.98      0.98 o 
   2  13  16        0.00       -1.11      1.11 o 
   3  13  16        0.56        0.18      1.20 o 
   4  13  16        0.00       -1.09      1.44 o 
   0  14  16       12.24       13.44      1.66 o 
   1  14  16        0.03       -0.46      1.23 o 
   2  14  16        1.22        2.52      1.28 o 
   3  14  16        2.09        2.12      1.35 o 
   1  15  16        1.73        3.45      1.46 o 
   2  15  16        0.07        0.79      1.36 o 
   3  15  16        0.30        1.49      1.40 o 
   0  16  16        4.58        4.75      2.51 o 
   1  16  16        1.44       -0.17      1.83 o 
   2  16  16        0.07        1.08      1.32 o 
   1  17  16        0.34       -0.07      1.82 o 
   1   1  17       30.71       33.41      1.25 o 
   2   1  17       69.74       70.77      1.95 o 
   3   1  17        0.23       -0.31      0.84 o 
   4   1  17        0.17       -0.77      1.08 o 
   5   1  17        0.00        0.05      1.26 o 
   0   2  17      127.14      127.41      2.95 o 
   1   2  17       31.27       35.81      1.37 o 
   2   2  17        7.30        6.99      0.89 o 
   3   2  17       14.54       13.85      1.15 o 
   4   2  17        2.25        2.20      1.32 o 
   5   2  17        0.00        0.03      1.25 o 
   1   3  17       87.63       72.88      2.61 o 
   2   3  17        3.80        0.97      0.78 o 
   3   3  17       26.14       25.90      1.36 o 
   4   3  17        0.48       -0.30      1.10 o 
   5   3  17        0.00       -0.66      1.27 o 
   0   4  17       35.85       35.97      2.42 o 
   1   4  17       45.62       49.98      2.12 o 
   2   4  17        2.19        0.21      0.79 o 
   3   4  17        0.21       -0.82      0.82 o 
   4   4  17        0.01        0.18      1.16 o 
   5   4  17        0.36        1.58      1.33 o 
   1   5  17       55.91       60.27      1.55 o 
   2   5  17       59.39       59.08      1.61 o 
   3   5  17        7.23        7.64      1.08 o 
   4   5  17        0.55        0.10      1.05 o 
   5   5  17       18.41       21.39      1.77 o 
   0   6  17        4.77        4.34      0.97 o 
   1   6  17      139.35      135.67      4.45 o 
   2   6  17       97.67       97.79      2.14 o 
   3   6  17       32.18       33.04      1.56 o 
   4   6  17       60.02       63.16      2.77 o 
   5   6  17        0.23        1.00      1.45 o 
   1   7  17        0.77       -0.72      0.72 o 
   2   7  17       19.57       20.25      1.16 o 
   3   7  17        0.00        1.50      1.00 o 
   4   7  17        0.00        0.19      1.10 o 
   5   7  17       15.04       13.98      1.77 o 
   0   8  17        0.80       -0.63      0.90 o 
   1   8  17        7.45        5.23      0.82 o 
   2   8  17        3.64        3.13      0.92 o 
   3   8  17       17.24       20.44      1.34 o 
   4   8  17        0.01       -0.20      1.16 o 
   5   8  17        5.16        5.68      1.78 o 
   1   9  17      127.35      130.88      4.70 o 
   2   9  17        0.93        0.05      0.89 o 
   3   9  17       17.11       21.59      1.39 o 
   4   9  17        0.56        1.24      1.18 o 
   5   9  17        0.04        1.84      1.59 o 
   0  10  17        2.44        2.10      1.07 o 
   1  10  17        0.97        0.40      0.83 o 
   2  10  17        4.58        3.56      0.99 o 
   3  10  17        0.96        0.25      1.00 o 
   4  10  17        1.59        2.26      1.42 o 
   1  11  17       30.11       28.95      1.50 o 
   2  11  17        7.63        7.72      1.13 o 
   3  11  17        0.81       -0.01      1.14 o 
   4  11  17        0.55       -0.73      1.32 o 
   0  12  17       13.80       15.36      1.61 o 
   1  12  17       10.79       10.81      1.11 o 
   2  12  17        0.06        1.23      1.06 o 
   3  12  17        3.89        2.84      1.51 o 
   4  12  17        0.61        1.67      1.43 o 
   1  13  17        1.12        1.67      1.02 o 
   2  13  17        4.00        4.19      1.30 o 
   3  13  17        5.71        6.41      1.41 o 
   0  14  17        5.43       10.41      2.26 o 
   1  14  17        0.03       -1.11      1.11 o 
   2  14  17       13.03       13.02      1.50 o 
   3  14  17        3.96        6.98      1.49 o 
   1  15  17        0.90        1.23      1.35 o 
   2  15  17        0.24        0.11      1.28 o 
   3  15  17        3.04        0.64      3.03 o 
   0  16  17        0.00        0.87      2.92 o 
   1  16  17        0.10       -0.42      1.40 o 
   2  16  17        3.23        2.61      1.40 o 
   1  17  17        6.30        9.27      2.17 o 
   0   0  18       77.11       77.36      3.38 o 
   1   0  18       79.41       78.22      4.24 o 
   2   0  18       78.69       75.45      2.68 o 
   3   0  18       79.58       61.37      4.21 o 
   4   0  18        7.16        9.53      1.94 o 
   5   0  18        1.10       -0.38      1.81 o 
   1   1  18        5.64        7.22      0.90 o 
   2   1  18        4.37        3.84      0.83 o 
   3   1  18       90.97       84.78      2.32 o 
   4   1  18        4.54        2.76      1.24 o 
   5   1  18        1.23        1.27      1.65 o 
   0   2  18        1.67        2.18      0.85 o 
   1   2  18       19.52       22.66      1.03 o 
   2   2  18        2.72        1.74      0.82 o 
   3   2  18       35.44       31.40      1.78 o 
   4   2  18        0.00       -0.13      1.15 o 
   5   2  18        0.36        1.05      1.34 o 
   1   3  18       36.04       36.32      1.63 o 
   2   3  18       35.23       31.91      1.34 o 
   3   3  18        0.46        0.94      0.96 o 
   4   3  18        8.63       10.71      1.37 o 
   5   3  18        1.17        0.42      1.35 o 
   0   4  18      267.68      257.92     14.09 o 
   1   4  18       44.87       45.83      2.02 o 
   2   4  18        6.17        4.38      1.30 o 
   3   4  18       21.64       22.65      1.41 o 
   4   4  18        1.36        2.07      1.25 o 
   5   4  18        0.34        1.06      1.67 o 
   1   5  18       42.81       36.19      1.70 o 
   2   5  18       30.83       27.78      1.43 o 
   3   5  18       46.75       44.07      1.73 o 
   4   5  18        0.47       -0.45      1.31 o 
   5   5  18        0.05        1.54      1.42 o 
   0   6  18        0.01       -0.91      0.91 o 
   1   6  18        0.85        1.35      0.78 o 
   2   6  18        0.31       -0.87      0.87 o 
   3   6  18        2.79        3.30      1.06 o 
   4   6  18        6.35       10.62      1.35 o 
   5   6  18        0.03       -1.51      1.51 o 
   1   7  18       20.80       22.43      1.12 o 
   2   7  18       13.71       13.75      1.08 o 
   3   7  18       29.98       33.39      1.61 o 
   4   7  18        6.54        6.91      1.26 o 
   5   7  18        3.78        4.29      1.56 o 
   0   8  18      105.11       94.60      3.27 o 
   1   8  18        5.94        6.24      0.90 o 
   2   8  18       30.55       35.87      1.43 o 
   3   8  18       13.23       18.32      1.34 o 
   4   8  18        7.04        7.38      1.36 o 
   5   8  18        0.04        1.79      1.98 o 
   1   9  18        9.30       10.89      1.02 o 
   2   9  18        0.13       -0.87      0.87 o 
   3   9  18        0.00        0.65      1.04 o 
   4   9  18       21.54       24.35      1.72 o 
   0  10  18       24.92       19.44      1.74 o 
   1  10  18        2.11        3.95      0.91 o 
   2  10  18       20.78       24.02      1.34 o 
   3  10  18        1.28        1.20      1.14 o 
   4  10  18        2.67        3.80      1.46 o 
   1  11  18        0.20       -0.19      0.92 o 
   2  11  18        1.35        1.02      1.04 o 
   3  11  18        5.66        5.50      1.40 o 
   4  11  18        0.20        0.02      1.43 o 
   0  12  18       36.22       36.89      2.15 o 
   1  12  18       17.84       23.33      1.66 o 
   2  12  18        1.88        3.78      1.12 o 
   3  12  18        0.30       -1.44      1.44 o 
   4  12  18        0.39        0.45      1.66 o 
   1  13  18        0.12        0.71      1.04 o 
   2  13  18        1.38       -0.10      1.22 o 
   3  13  18        3.19        1.68      1.47 o 
   0  14  18        0.91        3.77      1.74 o 
   1  14  18        0.00       -1.11      1.26 o 
   2  14  18        0.02       -1.40      1.40 o 
   3  14  18        0.23        1.46      1.55 o 
   1  15  18        1.58        2.52      1.58 o 
   2  15  18        0.94        0.99      1.80 o 
   0  16  18        0.23       -2.86      2.86 o 
   1  16  18        0.04        2.84      1.62 o 
   1   1  19        5.22        6.53      0.95 o 
   2   1  19        0.89       -0.26      0.79 o 
   3   1  19        4.87        4.43      1.20 o 
   4   1  19        5.29        2.91      1.25 o 
   5   1  19        3.56        4.32      1.49 o 
   0   2  19      115.19      124.68      3.32 o 
   1   2  19       58.59       61.82      2.43 o 
   2   2  19        1.27        1.78      0.86 o 
   3   2  19        7.14        9.38      1.16 o 
   4   2  19        0.09        0.83      1.18 o 
   5   2  19        1.20        0.53      1.39 o 
   1   3  19      132.32      125.75      4.42 o 
   2   3  19        0.86       -0.81      0.81 o 
   3   3  19        5.09        1.75      1.01 o 
   4   3  19        0.08       -0.85      1.29 o 
   5   3  19        0.04       -0.30      1.36 o 
   0   4  19       79.38       80.53      6.39 o 
   1   4  19       55.38       54.12      1.98 o 
   2   4  19       29.53       28.14      1.44 o 
   3   4  19        0.17       -0.97      0.97 o 
   4   4  19        0.11       -1.18      1.18 o 
   5   4  19        7.05        6.46      1.59 o 
   1   5  19       13.70       16.01      1.07 o 
   2   5  19        4.05        2.94      1.03 o 
   3   5  19        0.89       -0.07      1.00 o 
   4   5  19       14.06       12.40      1.48 o 
   5   5  19        9.69       14.68      1.73 o 
   0   6  19      139.56      135.81      8.68 o 
   1   6  19       93.95       95.24      3.49 o 
   2   6  19       12.42       11.20      1.16 o 
   3   6  19        4.01        5.05      1.14 o 
   4   6  19        2.91        3.42      1.35 o 
   5   6  19        0.04        1.32      1.53 o 
   1   7  19        0.00       -0.71      0.77 o 
   2   7  19        7.51        8.76      1.11 o 
   3   7  19        1.51       -0.53      1.18 o 
   4   7  19       10.36        7.94      1.48 o 
   5   7  19        2.70        5.62      2.52 o 
   0   8  19        3.74        2.54      1.31 o 
   1   8  19        0.04       -0.74      0.81 o 
   2   8  19        3.12        2.12      0.99 o 
   3   8  19        0.21       -0.99      0.99 o 
   4   8  19        6.26        6.52      1.43 o 
   1   9  19       38.45       46.40      2.25 o 
   2   9  19        2.41        1.86      1.02 o 
   3   9  19        1.00        0.46      1.05 o 
   4   9  19        0.24        1.24      1.44 o 
   0  10  19        0.03       -1.27      1.27 o 
   1  10  19       47.62       54.46      2.23 o 
   2  10  19        4.97        6.21      1.07 o 
   3  10  19        0.22       -1.13      1.13 o 
   4  10  19        1.03        2.13      1.71 o 
   1  11  19        0.08        2.30      0.99 o 
   2  11  19        5.54        5.13      1.16 o 
   3  11  19        0.16       -1.35      1.45 o 
   4  11  19        1.23        0.14      1.61 o 
   0  12  19        0.79        1.64      1.36 o 
   1  12  19        1.74        2.16      1.09 o 
   2  12  19        0.19       -1.05      1.05 o 
   3  12  19        6.64        5.46      1.48 o 
   1  13  19        0.08       -0.24      1.15 o 
   2  13  19        0.34       -0.08      1.23 o 
   3  13  19        3.17        5.22      1.58 o 
   0  14  19        0.05       -1.39      1.91 o 
   1  14  19        0.50        0.64      1.32 o 
   2  14  19        0.05        0.07      1.35 o 
   1  15  19        3.68        6.60      1.74 o 
   2  15  19        0.16       -1.33      1.33 o 
   0  16  19        0.01        2.02      3.60 o 
   1  16  19        3.48        6.86      3.65 o 
   0   0  20       23.35       30.13      2.93 o 
   1   0  20        6.18        5.23      1.56 o 
   2   0  20        1.60        1.55      1.21 o 
   3   0  20        0.06        0.67      1.50 o 
   4   0  20        4.22        1.89      1.83 o 
   5   0  20        0.03        0.82      1.98 o 
   1   1  20       34.03       36.30      1.65 o 
   2   1  20       18.19       15.45      1.20 o 
   3   1  20        0.83        0.89      1.12 o 
   4   1  20        2.56        3.04      1.29 o 
   5   1  20        0.08        0.52      1.42 o 
   0   2  20        3.79        8.33      1.63 o 
   1   2  20       64.52       66.78      2.94 o 
   2   2  20        0.51       -0.83      0.83 o 
   3   2  20        5.72        5.03      1.22 o 
   4   2  20        6.54        5.37      1.37 o 
   5   2  20        2.50        3.54      1.56 o 
   1   3  20       12.18       11.13      1.15 o 
   2   3  20        0.42       -0.92      0.92 o 
   3   3  20        2.14       -0.34      0.99 o 
   4   3  20        1.83       -0.23      1.22 o 
   5   3  20       10.02       15.78      1.79 o 
   0   4  20      192.83      196.41      8.91 o 
   1   4  20       30.69       33.76      2.15 o 
   2   4  20       58.03       63.46      2.88 o 
   3   4  20        0.23       -0.41      1.00 o 
   4   4  20        1.73        3.55      1.33 o 
   5   4  20        0.75        1.68      1.50 o 
   1   5  20      130.96      128.07      5.13 o 
   2   5  20        3.35        1.23      0.96 o 
   3   5  20        0.41       -1.01      1.01 o 
   4   5  20        0.66       -1.29      1.29 o 
   5   5  20        1.53        2.09      1.83 o 
   0   6  20        1.25       -0.10      1.23 o 
   1   6  20        1.33        1.30      0.89 o 
   2   6  20        0.97       -0.06      0.99 o 
   3   6  20        0.07       -0.79      1.06 o 
   4   6  20        0.02       -1.37      1.37 o 
   1   7  20       22.97       28.02      1.28 o 
   2   7  20       14.05       15.41      1.27 o 
   3   7  20        0.04        0.43      1.09 o 
   4   7  20        4.87        3.13      1.40 o 
   0   8  20       19.62       16.99      1.70 o 
   1   8  20       32.75       36.06      1.41 o 
   2   8  20        5.10        4.21      1.09 o 
   3   8  20        0.00       -0.94      1.07 o 
   4   8  20        2.29        5.09      1.48 o 
   1   9  20        0.08        0.39      1.05 o 
   2   9  20        0.03        0.22      1.05 o 
   3   9  20        0.66       -0.51      1.07 o 
   4   9  20        0.24       -1.37      1.37 o 
   0  10  20        8.24       11.80      1.63 o 
   1  10  20       25.56       22.59      1.48 o 
   2  10  20       16.36       20.38      1.65 o 
   3  10  20        1.33        1.49      1.24 o 
   4  10  20        0.42       -1.07      1.60 o 
   1  11  20        2.99        3.64      1.14 o 
   2  11  20        0.96        0.02      1.15 o 
   3  11  20        0.30        0.80      1.42 o 
   0  12  20       15.00       13.54      1.78 o 
   1  12  20        1.68       -0.68      1.06 o 
   2  12  20        0.76        1.13      1.41 o 
   3  12  20        0.66       -1.33      1.44 o 
   1  13  20        0.84       -0.26      1.22 o 
   2  13  20        1.57        0.91      1.38 o 
   3  13  20        0.24       -2.89      4.71 o 
   0  14  20        5.09        2.55      2.27 o 
   1  14  20        3.41        4.58      1.53 o 
   2  14  20        0.68        1.63      1.61 o 
   1  15  20        2.79        4.29      1.88 o 
   1   1  21        6.89        6.95      1.05 o 
   2   1  21        4.62        3.95      0.97 o 
   3   1  21       25.66       25.57      2.30 o 
   4   1  21        0.64        0.75      1.26 o 
   5   1  21        0.00       -0.66      1.50 o 
   0   2  21        1.40        3.99      2.98 o 
   1   2  21       33.60       35.09      1.53 o 
   2   2  21       36.18       33.40      1.54 o 
   3   2  21        8.35        7.29      1.36 o 
   4   2  21        0.44       -0.18      1.26 o 
   5   2  21        0.00       -0.93      1.78 o 
   1   3  21        0.23       -0.75      0.91 o 
   2   3  21        0.17       -0.92      0.92 o 
   3   3  21        1.28        0.58      1.18 o 
   4   3  21        1.42       -0.42      1.27 o 
   5   3  21        5.94       10.52      2.78 o 
   1   4  21       90.68       90.19      3.63 o 
   2   4  21        6.98        4.59      1.12 o 
   3   4  21        5.29        7.37      1.23 o 
   4   4  21        2.01        1.27      1.37 o 
   1   5  21        1.84        2.63      1.10 o 
   2   5  21        0.18       -1.07      1.07 o 
   3   5  21        0.00       -0.06      1.03 o 
   4   5  21        1.10        1.22      1.35 o 
   0   6  21       50.15       47.62      4.02 o 
   1   6  21        0.20        0.15      1.04 o 
   2   6  21        6.85        6.02      1.18 o 
   3   6  21        0.13       -1.09      1.09 o 
   4   6  21        0.57        0.39      1.38 o 
   1   7  21        0.46       -0.56      1.05 o 
   2   7  21        0.01        0.34      1.01 o 
   3   7  21        4.01        3.42      1.30 o 
   4   7  21        0.70        1.73      1.44 o 
   0   8  21        1.42        1.87      1.40 o 
   1   8  21        3.79        5.09      1.25 o 
   2   8  21       13.23       12.27      1.32 o 
   3   8  21        7.46        6.55      1.27 o 
   4   8  21        0.02        0.67      1.42 o 
   1   9  21        3.36        3.49      1.12 o 
   2   9  21        0.00        0.18      1.08 o 
   3   9  21        1.41        1.22      1.24 o 
   4   9  21        0.02       -1.68      1.68 o 
   0  10  21       17.15       20.35      2.68 o 
   1  10  21        0.00       -0.68      1.02 o 
   2  10  21        8.56        8.80      1.29 o 
   3  10  21        2.78        2.91      1.32 o 
   1  11  21        1.72        0.17      1.10 o 
   2  11  21        0.01        0.00      1.18 o 
   3  11  21        4.62        4.94      1.68 o 
   0  12  21       21.03       21.07      2.93 o 
   1  12  21        1.23       -0.44      1.21 o 
   2  12  21        0.34        0.35      1.49 o 
   3  12  21        0.24        0.28      2.30 o 
   1  13  21        2.80        2.39      1.34 o 
   2  13  21        1.69        2.64      1.86 o 
   0  14  21        5.84        3.81      2.86 o 
   1  14  21        0.63       -0.11      1.45 o 
   0   0  22      174.08      184.75     30.56 o 
   1   0  22        9.11       11.98      2.06 o 
   2   0  22       44.59       54.88      2.61 o 
   3   0  22       20.80       17.78      2.22 o 
   4   0  22        1.12        3.45      1.99 o 
   1   1  22        0.05       -0.21      0.96 o 
   2   1  22        3.12        1.53      0.99 o 
   3   1  22       12.70       11.27      1.47 o 
   4   1  22        4.66        5.54      1.49 o 
   0   2  22       56.63       59.83      3.56 o 
   1   2  22        5.19        5.01      1.21 o 
   2   2  22        1.27       -0.33      1.03 o 
   3   2  22        0.60       -0.99      1.17 o 
   4   2  22        0.01        0.07      1.35 o 
   1   3  22        2.07        2.36      1.14 o 
   2   3  22        3.24        3.10      1.15 o 
   3   3  22        1.57        0.27      1.21 o 
   4   3  22        0.00       -0.11      1.35 o 
   0   4  22       25.77       33.77      2.96 o 
   1   4  22       21.82       23.38      1.56 o 
   2   4  22        0.84       -0.20      1.07 o 
   3   4  22        0.22       -1.16      1.16 o 
   4   4  22       17.79       24.76      1.96 o 
   1   5  22        0.12       -0.32      1.08 o 
   2   5  22       12.42       18.14      1.42 o 
   3   5  22        1.08        2.38      1.18 o 
   4   5  22        0.17        1.56      1.43 o 
   0   6  22        3.77        2.82      1.43 o 
   1   6  22        0.14       -1.04      1.05 o 
   2   6  22        0.75        1.71      1.09 o 
   3   6  22        3.80        1.84      1.17 o 
   4   6  22        1.04        1.58      1.51 o 
   1   7  22        0.01       -0.30      1.28 o 
   2   7  22       18.91       20.04      1.43 o 
   3   7  22        0.59        0.09      1.19 o 
   4   7  22        1.10        2.96      1.55 o 
   0   8  22        3.61        6.48      1.58 o 
   1   8  22       10.05        8.69      1.73 o 
   2   8  22        1.41        0.29      1.10 o 
   3   8  22        8.08        7.80      1.34 o 
   4   8  22        8.94        7.18      6.30 o 
   1   9  22        0.84       -1.14      1.14 o 
   2   9  22        0.00       -0.21      1.25 o 
   3   9  22        7.29        6.00      1.38 o 
   0  10  22       42.12       43.43      3.10 o 
   1  10  22        0.15       -1.15      1.20 o 
   2  10  22        0.78       -0.70      1.22 o 
   3  10  22        0.31       -0.74      1.31 o 
   1  11  22        0.07       -0.94      1.24 o 
   2  11  22        0.15       -0.98      1.32 o 
   3  11  22        0.54        1.99      1.71 o 
   0  12  22       31.49       35.04      2.82 o 
   1  12  22        1.93        1.90      1.41 o 
   2  12  22        4.19        3.66      1.67 o 
   1  13  22        0.23       -0.67      1.56 o 
   0  14  22        0.12       -0.28      2.24 o 
   1   1  23        5.74        6.32      1.50 o 
   2   1  23        0.81       -1.07      1.07 o 
   3   1  23        0.16       -0.99      1.21 o 
   4   1  23        0.42        0.64      1.41 o 
   0   2  23      265.50      288.43     22.14 o 
   1   2  23        3.34        3.43      1.23 o 
   2   2  23        0.13       -0.14      1.10 o 
   3   2  23        0.94       -0.66      1.25 o 
   4   2  23        3.84        3.42      1.60 o 
   1   3  23       18.90       23.22      1.60 o 
   2   3  23        7.08        5.17      1.20 o 
   3   3  23        2.15       -0.65      1.22 o 
   4   3  23        1.99        0.71      1.46 o 
   0   4  23        8.30        4.28      1.96 o 
   1   4  23        8.23        9.26      1.31 o 
   2   4  23        0.05       -1.09      1.09 o 
   3   4  23        0.40        0.42      1.29 o 
   4   4  23        0.03       -1.36      1.37 o 
   1   5  23       12.61       12.95      1.71 o 
   2   5  23       14.04       17.59      1.44 o 
   3   5  23        8.28        7.93      1.52 o 
   4   5  23        0.54        1.60      1.51 o 
   0   6  23       14.41       12.82      2.51 o 
   1   6  23        8.35        6.46      1.37 o 
   2   6  23        1.46        1.69      1.26 o 
   3   6  23        6.03        2.56      1.25 o 
   4   6  23       16.02       19.38      2.68 o 
   1   7  23        0.89        1.34      1.25 o 
   2   7  23        9.80       13.14      1.79 o 
   3   7  23        2.62        1.99      1.51 o 
   0   8  23        0.05       -0.37      1.79 o 
   1   8  23        0.01       -1.16      1.16 o 
   2   8  23        0.00       -0.42      1.28 o 
   3   8  23        0.01       -0.86      1.24 o 
   1   9  23        6.94        9.65      1.48 o 
   2   9  23        2.21        1.80      1.46 o 
   3   9  23        0.83       -0.40      1.28 o 
   0  10  23       38.34       41.54      2.89 o 
   1  10  23        1.22        1.28      1.30 o 
   2  10  23        0.76        0.51      1.32 o 
   3  10  23        0.63        8.40      5.12 o 
   1  11  23        0.44       -0.27      1.28 o 
   2  11  23        0.94       -1.35      1.35 o 
   0  12  23        0.69        1.37      1.96 o 
   1  12  23        1.76       -0.65      1.42 o 
   2  12  23        0.15       -3.69      4.86 o 
   1  13  23        0.43       -0.58      4.60 o 
   0   0  24       14.31       25.57      5.01 o 
   1   0  24       26.55       25.70      2.79 o 
   2   0  24       19.09       22.97      2.44 o 
   3   0  24        1.87        2.62      1.99 o 
   4   0  24        0.05        1.00      2.14 o 
   1   1  24        4.29        7.38      1.58 o 
   2   1  24        0.42       -1.08      1.08 o 
   3   1  24        1.49        0.79      1.36 o 
   4   1  24        0.01        2.33      1.52 o 
   0   2  24       82.66      110.62     11.05 o 
   1   2  24       12.58       12.08      1.63 o 
   2   2  24        1.11       -0.26      1.24 o 
   3   2  24        0.00       -1.28      1.28 o 
   4   2  24        0.00        2.45      1.56 o 
   1   3  24       15.01       22.54      1.86 o 
   2   3  24        0.61       -0.44      1.26 o 
   3   3  24        0.03       -1.31      1.31 o 
   4   3  24        0.20       -0.19      1.87 o 
   0   4  24        1.49        1.04      1.95 o 
   1   4  24        4.86        5.37      1.52 o 
   2   4  24        0.04       -1.23      1.23 o 
   3   4  24        0.43        0.73      1.38 o 
   4   4  24        0.01       -2.29      2.82 o 
   1   5  24        2.67        3.75      1.35 o 
   2   5  24        1.14       -1.04      1.25 o 
   3   5  24        0.00        0.71      1.38 o 
   0   6  24        0.10       -0.02      1.87 o 
   1   6  24        1.58        0.35      1.19 o 
   2   6  24        7.41        7.12      1.54 o 
   3   6  24        0.35       -1.05      1.37 o 
   1   7  24        1.35        0.81      1.26 o 
   2   7  24        6.74        7.89      1.47 o 
   3   7  24        0.01       -1.21      1.21 o 
   0   8  24        3.67        3.16      2.01 o 
   1   8  24        3.94        3.25      1.35 o 
   2   8  24        1.13       -0.41      1.36 o 
   3   8  24        0.00       -0.61      1.39 o 
   1   9  24        1.08       -0.40      1.29 o 
   2   9  24        0.51       -1.43      1.43 o 
   0  10  24        1.42        3.67      2.45 o 
   1  10  24        1.86       -0.74      1.35 o 
   2  10  24        0.40       -1.09      1.34 o 
   1  11  24        1.25       -0.49      1.38 o 
   0  12  24        9.78       12.96      4.85 o 
   1  12  24        3.25        4.83      4.90 o 
   1   1  25        1.54        3.28      1.55 o 
   2   1  25        5.22        7.30      2.01 o 
   3   1  25        0.14       -0.48      1.36 o 
   0   2  25       10.57       14.29      2.52 o 
   1   2  25        0.51        0.84      1.48 o 
   2   2  25        2.35        0.79      1.39 o 
   3   2  25        1.10        0.66      1.41 o 
   1   3  25       15.49       19.51      1.87 o 
   2   3  25        1.15        0.46      1.36 o 
   3   3  25        1.12        0.41      1.40 o 
   0   4  25       12.79       16.72      2.63 o 
   1   4  25        3.59        2.41      1.56 o 
   2   4  25        3.09       -0.17      1.31 o 
   3   4  25        0.61       -0.68      1.54 o 
   1   5  25        4.86        7.39      1.74 o 
   2   5  25        1.33       -0.33      1.28 o 
   3   5  25        6.80        7.39      1.76 o 
   0   6  25        0.75       -1.44      1.94 o 
   1   6  25        4.37        3.87      1.64 o 
   2   6  25        0.00       -0.48      1.36 o 
   3   6  25        1.26        1.23      1.66 o 
   1   7  25        0.25       -1.05      1.42 o 
   2   7  25        0.03       -0.37      1.40 o 
   3   7  25        3.44        1.57      2.84 o 
   0   8  25        0.35       -1.93      1.93 o 
   1   8  25        0.55       -1.44      1.45 o 
   2   8  25        1.75        0.76      1.43 o 
   1   9  25        3.53        4.53      1.68 o 
   2   9  25        0.00       -1.37      1.37 o 
   0  10  25        0.04       -2.14      2.41 o 
   1  10  25        0.69        0.88      1.44 o 
   0   0  26       31.37       28.18      7.59 o 
   1   0  26       43.73       50.48      3.70 o 
   2   0  26        2.64        6.12      2.88 o 
   3   0  26        0.91       -1.24      2.01 o 
   1   1  26       23.80       22.40      2.37 o 
   2   1  26        5.22        5.77      2.05 o 
   3   1  26        0.01       -0.36      1.60 o 
   0   2  26        3.98        0.91      2.04 o 
   1   2  26        0.10       -0.38      1.46 o 
   2   2  26        7.51        9.19      2.12 o 
   3   2  26        3.18        0.46      1.71 o 
   1   3  26        4.14        5.56      1.69 o 
   2   3  26       10.70        8.94      1.85 o 
   3   3  26        2.85        6.24      2.11 o 
   0   4  26        0.62       -2.07      2.07 o 
   1   4  26        5.80        5.16      1.76 o 
   2   4  26        5.37        2.76      1.66 o 
   3   4  26        1.60        1.44      1.93 o 
   1   5  26        5.55        4.08      1.74 o 
   2   5  26        0.02        0.71      1.61 o 
   0   6  26        1.20       -0.39      1.97 o 
   1   6  26        0.78        0.41      1.58 o 
   2   6  26        0.43       -1.51      1.51 o 
   1   7  26        3.61        1.53      1.61 o 
   2   7  26        0.22       -0.06      1.49 o 
   0   8  26        0.57       -2.37      2.37 o 
   1   8  26        0.53        1.41      1.59 o 
   2   8  26        1.58        1.53      2.28 o 
   1   9  26        1.93        3.68      1.71 o 
   0  10  26        1.52       -0.90      3.11 o 
   1   1  27        5.20        6.88      1.75 o 
   2   1  27        0.00        0.72      1.87 o 
   0   2  27        0.01       -2.08      2.08 o 
   1   2  27       10.85        9.57      1.93 o 
   2   2  27        0.19       -0.11      1.99 o 
   1   3  27        0.44       -1.30      1.61 o 
   2   3  27        0.30        0.26      1.92 o 
   0   4  27        3.49        5.81      2.40 o 
   1   4  27        0.02       -0.48      1.56 o 
   2   4  27        2.83        4.70      2.08 o 
   1   5  27        0.30       -1.14      1.60 o 
   2   5  27        2.98        2.38      1.75 o 
   0   6  27        1.42        4.22      2.30 o 
   1   6  27        0.20       -1.46      1.56 o 
   2   6  27        0.71       -1.05      1.95 o 
   1   7  27        0.70        0.85      1.66 o 
   0   8  27        1.92        4.53      4.48 o 
   1   8  27        0.50       -3.22      3.45 o 
   0   0  28        0.08        1.18      3.51 o 
   1   0  28        4.72        4.48      2.49 o 
   2   0  28        2.48        2.54      2.95 o 
   1   1  28        9.06        8.77      1.99 o 
   2   1  28        2.17        2.18      2.10 o 
   0   2  28        0.82       -1.78      2.14 o 
   1   2  28        0.43        1.37      1.79 o 
   2   2  28        4.26        6.35      2.28 o 
   1   3  28        0.00       -1.68      1.68 o 
   2   3  28        2.00       -0.90      2.60 o 
   0   4  28        4.36        6.25      2.47 o 
   1   4  28        0.33       -1.06      1.70 o 
   1   5  28        2.00        4.49      1.91 o 
   0   6  28        4.26        5.72      2.85 o 
   1   1  29        4.50        5.09      2.02 o 
   0   2  29       12.17       18.95      2.93 o 
   1   2  29        0.81       -0.23      2.15 o 
                                                 
